# Supplementary material for: LRScaf: improving draft genomes using long noisy reads
Source: BMC Genomics. 2019 Dec 9;20:955. doi: 10.1186/s12864-019-6337-2 (PMC6902338; doi:10.1186/s12864-019-6337-2)
Supplement: Supplementary file 2 — Additional file 2: Tables S1-S9. Tables S1–S9 for this study: 1) Table S1. The performances for E. coli and S. cerevisiae based on draft assemblies generated by SOAPdenovo2 and SPAdes using 1, 5, 10, and 20 -fold coverages of PacBio long reads; 2) Table S2. The performances for E. coli and S. cerevisiae based on draft assemblies referred to LINKS on Nanopore long reads; 3) Table S3. The performances of scaffolders tested for H. sapiens using 1, 5, 15, and 35 -fold coverages of Nanopore long reads; 4) Table S4. The performances of all scaffolders tested on different median read lengths (9, 18, and 26 kbp) of 10-fold coverage using PacBio long reads for E. coli; 5) Table S5. The performances of CANU and LRScaf (minimap2) for E. coli on 5, 10, 20, and 30 -fold coverages using Nanopore long reads; 6) Table S6. The performances for scaffolder tested on DISCOVAR, MaSuRCA, Platanus, SOAPDenovo2, and SparseAssembler on A. thaliana, O. sativa, S. pennellii, Z. mays, and H. sapiens; 7) Table S7. The BUSCO measurements for scaffolder tested on DISCOVAR, MaSuRCA, Platanus, SOAPDenovo2, and SparseAssembler on A. thaliana, O. sativa, S. pennellii, Z. mays, and H. sapiens; 8) Table S8. The parameter settings of LRScaf on E. coli, S. cerevisiae, A. thaliana, O. sativa, S. pennellii, Z. mays, and H. sapiens; and 9) Table S9. The performances for DBG2OLC and LRScaf on E. coli and A. thaliana. [file 12864_2019_6337_MOESM2_ESM.xlsx]

## Sheet: Suppl. Table 1
Supplementary Table 1 The performances for E. coli and S. cerevisiae based on draft assemblies generated by SOAPdenovo2 and SPAdes using 1, 5, 10, and 20 -fold coverages of PacBio long reads.
Species	NGS Assembler	Depth	Method	Sequences (#)	Sum	NG50	NGA50	Longest Sequence	Misassembles (#)	CPU Time (Min)	Peak RAM (GB)
E. coli	SOAPdenovo2	1x	SSPACE-LongRead	514	4.6 Mbp	62.2 kbp	58.5 kbp	189.9 kbp	3	4	0.2
			LINKS	517	4.6 Mbp	63.1 kbp	59.6 kbp	189.8 kbp	6	0.8	1.3
			OPERA-LG	475	4.6 Mbp	105.6 kbp	95.7 kbp	272.4 kbp	3	16.4	1.8
			DBG2OLC	34	2.0 Mbp	-	-	183.1 kbp	1	3.6	0.2
			SMIS	609	4.7 Mbp	43.9 kbp	41.3 kbp	183.5 kbp	0	11.4	0.1
			npScarf	546	4.6 Mbp	59.5 kbp	58.3 kbp	228.4 kbp	1	1.7	0.6
			LRScaf (BLASR)	517	4.6 Mbp	62.9 kbp	62.2 kbp	189.9 kbp	0	1	0.2
			LRScaf (minimap2)	532	4.6 Mbp	62.2 kbp	59.5 kbp	235.6 kbp	0	0.1	0.2
		5x	SSPACE-LongRead	388	4.7 Mbp	703.4 kbp	600.5 kbp	1.3 Mbp	1	17	0.2
			LINKS	401	4.7 Mbp	368.9 kbp	292.2 kbp	707.0 kbp	9	4.2	6.1
			OPERA-LG	405	4.7 Mbp	693.7 kbp	645.9 kbp	1.1 Mbp	2	20.2	1.8
			DBG2OLC	11	4.5 Mbp	598.9 kbp	285.0 kbp	1.2 Mbp	6	4.1	0.2
			SMIS	494	4.8 Mbp	276.7 kbp	225.0 kbp	491.8 kbp	3	57.5	0.1
			npScarf	407	4.6 Mbp	252.4 kbp	245.7 kbp	643.7 kbp	5	8.8	1
			LRScaf (BLASR)	390	4.7 Mbp	1.0 Mbp	988.3 kbp	2.2 Mbp	1	4.2	0.2
			LRScaf (minimap2)	392	4.7 Mbp	1.3 Mbp	1.3 Mbp	2.1 Mbp	6	0.2	0.3
		10x	SSPACE-LongRead	382	4.7 Mbp	4.4 Mbp	2.7 Mbp	4.4 Mbp	1	35.6	0.3
			LINKS	407	4.6 Mbp	294.8 kbp	205.7 kbp	890.4 kbp	11	8.8	11.2
			OPERA-LG	397	4.7 Mbp	3.2 Mbp	942.1 kbp	3.2 Mbp	2	27.7	1.8
			DBG2OLC	9	4.8 Mbp	1.1 Mbp	332.7 kbp	1.6 Mbp	5	4.4	0.2
			SMIS	461	4.8 Mbp	1.0 Mbp	569.6 kbp	2.3 Mbp	3	115.8	0.1
			npScarf	358	4.6 Mbp	697.8 kbp	429.8 kbp	880.7 kbp	5	18.5	1.4
			LRScaf (BLASR)	405	4.7 Mbp	3.9 Mbp	1.6 Mbp	3.9 Mbp	1	8.8	0.3
			LRScaf (minimap2)	386	4.7 Mbp	3.9 Mbp	1.6 Mbp	3.9 Mbp	1	0.3	0.3
		20x	SSPACE-LongRead	381	4.7 Mbp	4.6 Mbp	2.9 Mbp	4.6 Mbp	1	66.1	0.3
			LINKS	407	4.7 Mbp	301.7 kbp	268.7 kbp	554.7 kbp	14	15.1	20
			OPERA-LG	394	4.7 Mbp	3.4 Mbp	2.4 Mbp	3.4 Mbp	2	42.9	1.8
			SMIS	466	4.8 Mbp	4.6 Mbp	3.5 Mbp	4.6 Mbp	1	252.3	0.2
			npScarf	328	4.7 Mbp	1.4 Mbp	741.1 kbp	1.5 Mbp	6	30.6	2.6
			DBG2OLC	11	4.9 Mbp	943.4 kbp	301.8 kbp	1.4 Mbp	6	5.1	0.2
			LRScaf (BLASR)	381	4.7 Mbp	4.7 Mbp	3.6 Mbp	4.7 Mbp	1	17.6	0.3
			LRScaf (minimap2)	381	4.7 Mbp	4.6 Mbp	2.2 Mbp	4.6 Mbp	1	0.5	0.3
	SPAdes	1x	SSPACE-LongRead	198	4.6 Mbp	174.2 kbp	148.2 kbp	634.8 kbp	3	64.2	3.8
			LINKS	205	4.6 Mbp	162.5 kbp	148.2 kbp	528.2 kbp	7	59.5	3.8
			OPERA-LG	225	4.6 Mbp	144.4 kbp	133.0 kbp	369.2 kbp	3	74.4	3.8
			DBG2OLC	10	1.1 Mbp	-	-	261.7 kbp	2	62.5	3.8
			SMIS	-	-	-	-	-	-	-	-
			npScarf	175	4.6 Mbp	207.0 kbp	207.0 kbp	901.1 kbp	2	60.7	3.8
			Unicycler	55	4.6 Mbp	237.0 kbp	219.8 kbp	901.6 kbp	1	327.3	5
			LRScaf (BLASR)	202	4.6 Mbp	225.4 kbp	207.4 kbp	426.5 kbp	3	60.5	3.8
			LRScaf (minimap2)	199	4.6 Mbp	225.3 kbp	207.4 kbp	426.6 kbp	3	58.8	3.8
		5x	SSPACE-LongRead	160	4.6 Mbp	1.7 Mbp	1.6 Mbp	2.3 Mbp	2	84.3	3.8
			LINKS	175	4.6 Mbp	846.6 kbp	210.1 kbp	1.8 Mbp	11	62.5	6.1
			OPERA-LG	179	4.6 Mbp	652.3 kbp	609.6 kbp	1.2 Mbp	6	81.1	3.8
			DBG2OLC	6	3.9 Mbp	653.6 kbp	455.5 kbp	1.0 Mbp	6	62.8	3.8
			SMIS	187	4.7 Mbp	767.5 kbp	680.4 kbp	1.2 Mbp	2	105.6	3.8
			npScarf	137	4.6 Mbp	4.1 Mbp	1.7 Mbp	4.1 Mbp	4	68	3.8
			Unicycler	10	4.6 Mbp	4.4 Mbp	2.7 Mbp	4.4 Mbp	1	442.7	5.2
			LRScaf (BLASR)	170	4.8 Mbp	3.6 Mbp	1.6 Mbp	3.6 Mbp	2	67.3	3.8
			LRScaf (minimap2)	168	4.7 Mbp	2.5 Mbp	981.1 kbp	2.5 Mbp	3	58.8	3.8
		10x	SSPACE-LongRead	158	4.7 Mbp	4.0 Mbp	2.4 Mbp	4.0 Mbp	2	103.8	3.8
			LINKS	175	4.6 Mbp	698.4 kbp	224.5 kbp	1.8 Mbp	12	66.5	11.2
			OPERA-LG	172	4.7 Mbp	1.8 Mbp	1.6 Mbp	2.0 Mbp	3	91.6	3.8
			DBG2OLC	5	4.6 Mbp	1.0 Mbp	854.9 kbp	1.9 Mbp	2	63.1	3.8
			SMIS	176	4.7 Mbp	4.3 Mbp	2.3 Mbp	4.3 Mbp	3	152.7	3.8
			npScarf	136	4.6 Mbp	2.1 Mbp	1.9 Mbp	2.2 Mbp	5	76.7	3.8
			Unicycler	8	4.6 Mbp	4.4 Mbp	2.7 Mbp	4.4 Mbp	1	501.8	8.4
			LRScaf (BLASR)	168	4.7 Mbp	3.9 Mbp	1.6 Mbp	3.9 Mbp	2	75.4	3.8
			LRScaf (minimap2)	171	4.7 Mbp	4.1 Mbp	1.6 Mbp	4.1 Mbp	2	58.9	3.8
		20x	SSPACE-LongRead	156	4.7 Mbp	4.6 Mbp	2.4 Mbp	4.6 Mbp	3	145	3.8
			LINKS	175	4.6 Mbp	526.7 kbp	210.1 kbp	1.8 Mbp	13	73.2	20
			OPERA-LG	169	4.7 Mbp	2.9 Mbp	1.4 Mbp	2.9 Mbp	4	111.6	3.8
			DBG2OLC	5	4.6 Mbp	1.0 Mbp	1.0 Mbp	2.1 Mbp	1	63.9	3.8
			SMIS	177	4.7 Mbp	3.0 Mbp	1.5 Mbp	3.0 Mbp	2	246.8	3.8
			npScarf	134	4.7 Mbp	3.6 Mbp	1.2 Mbp	3.6 Mbp	4	94.4	3.8
			Unicycler	1	4.6 Mbp	4.6 Mbp	2.6 Mbp	4.6 Mbp	1	467.8	7.1
			LRScaf (BLASR)	169	4.7 Mbp	4.6 Mbp	2.4 Mbp	4.6 Mbp	3	94.6	3.8
			LRScaf (minimap2)	169	4.7 Mbp	4.6 Mbp	2.2 Mbp	4.6 Mbp	2	58.9	3.8
S. cerevisiae	SOAPdenovo2	1x	SSPACE-LongRead	6467	12.2 Mbp	36.7 kbp	36.7 kbp	228.6 kbp	7	34.2	NA
			LINKS	6485	12.1 Mbp	36.4 kbp	35.9 kbp	227.2 kbp	12	50.5	3.4
			OPERA-LG	6292	12.1 Mbp	63.9 kbp	63.6 kbp	220.4 kbp	10	182	NA
			DBG2OLC	92	3.0 Mbp	-	-	105.0 kbp	0	14.9	0.5
			SMIS	6772	12.3 Mbp	28.8 kbp	25.3 kbp	146.7 kbp	17	2495.8	NA
			npScarf	6749	12.1 Mbp	32.0 kbp	30.4 kbp	226.0 kbp	6	1899.9	0.6
			LRScaf (BLASR)	6526	12.2 Mbp	36.4 kbp	35.9 kbp	225.9 kbp	7	16.8	0.5
			LRScaf (minimap2)	6563	12.1 Mbp	33.5 kbp	32.7 kbp	198.7 kbp	6	0.2	0.3
		5x	SSPACE-LongRead	6022	12.3 Mbp	222.1 kbp	182.4 kbp	557.9 kbp	10	226.2	NA
			LINKS	6062	12.2 Mbp	145.0 kbp	111.7 kbp	633.1 kbp	15	10.9	14.6
			OPERA-LG	6152	12.2 Mbp	134.8 kbp	125.4 kbp	436.0 kbp	12	75.6	NA
			DBG2OLC	94	10.5 Mbp	158.0 kbp	119.6 kbp	444.8 kbp	8	4.9	0.5
			SMIS	6493	12.6 Mbp	66.3 kbp	48.0 kbp	236.5 kbp	42	874.1	NA
			npScarf	6961	12.1 Mbp	18.7 kbp	18.6 kbp	146.7 kbp	3	NA	NA
			LRScaf (BLASR)	6114	12.4 Mbp	196.3 kbp	178.0 kbp	627.3 kbp	9	14.9	0.8
			LRScaf (minimap2)	6188	12.5 Mbp	162.0 kbp	154.6 kbp	387.3 kbp	9	0.3	0.3
		10x	SSPACE-LongRead	5956	12.5 Mbp	509.3 kbp	354.3 kbp	972.5 kbp	9	64.7	NA
			LINKS	6012	12.2 Mbp	201.7 kbp	113.1 kbp	861.3 kbp	16	18.8	26.7
			OPERA-LG	6078	12.3 Mbp	230.9 kbp	197.0 kbp	533.7 kbp	11	93.7	NA
			DBG2OLC	61	12.2 Mbp	343.4 kbp	216.5 kbp	1.1 Mbp	14	5.2	0.5
			SMIS	6306	12.6 Mbp	126.5 kbp	94.8 kbp	423.8 kbp	19	1753.5	NA
			npScarf	6270	12.1 Mbp	114.7 kbp	100.0 kbp	411.4 kbp	17	41.4	3.6
			LRScaf (BLASR)	6039	12.5 Mbp	436.8 kbp	364.5 kbp	968.3 kbp	10	29.6	0.9
			LRScaf (minimap2)	5980	12.5 Mbp	331.9 kbp	299.6 kbp	618.2 kbp	9	0.5	0.3
		20x	SSPACE-LongRead	5942	12.5 Mbp	605.3 kbp	431.4 kbp	1.1 Mbp	11	392.9	NA
			LINKS	5999	12.2 Mbp	244.6 kbp	108.5 kbp	0.8 Mbp	24	46.8	48.8
			OPERA-LG	6044	12.4 Mbp	426.7 kbp	360.2 kbp	0.9 Mbp	13	50.3	16
			SMIS	6205	12.7 Mbp	369.1 kbp	289.7 kbp	0.7 Mbp	21	4098.5	NA
			npScarf	6183	12.1 Mbp	171.0 kbp	147.3 kbp	0.7 Mbp	28	74.2	6.8
			DBG2OLC	60	12.5 Mbp	446.1 kbp	225.1 kbp	0.8 Mbp	15	5.8	0.5
			LRScaf (BLASR)	6037	12.5 Mbp	560.2 kbp	445.2 kbp	1.1 Mbp	4	8.8	1.3
			LRScaf (minimap2)	6054	12.5 Mbp	427.7 kbp	411.7 kbp	1.0 Mbp	5	0.8	0.4
	SPAdes	1x	SSPACE-LongRead	2139	11.8 Mbp	155. 0 kbp	123.1 kbp	462.2 kbp	32	2864.9	NA
			LINKS	2144	11.9 Mbp	149.8 kbp	131.8 kbp	737.5 kbp	34	NA	NA
			OPERA-LG	2254	11.8 Mbp	104.2 kbp	85.7 kbp	451.4 kbp	22	2846.1	NA
			DBG2OLC	24	0.8 Mbp	-	-	109.1 kbp	1	2747.8	0.4
			SMIS	2234	11.8 Mbp	113.0 kbp	102.9 kbp	451.4 kbp	26	4190.3	NA
			npScarf	2028	11.8 Mbp	155.0 kbp	125.8 kbp	736.5 kbp	41	3017.6	0.5
			Unicycler	217	11.5 Mbp	114.0 kbp	107.7 kbp	545.6 kbp	17	NA	NA
			LRScaf (BLASR)	2157	11.9 Mbp	155.0 kbp	138.7 kbp	736.8 kbp	28	NA	NA
			LRScaf (minimap2)	2189	11.8 Mbp	145.6 kbp	118.3 kbp	736.8 kbp	28	NA	NA
		5x	SSPACE-LongRead	2048	12.0 Mbp	260.2 kbp	174.7 kbp	1.5 Mbp	50	NA	NA
			LINKS	2066	11.8 Mbp	244.6 kbp	154.3 kbp	1.1 Mbp	46	2838.2	14.7
			OPERA-LG	2254	11.8 Mbp	104.2 kbp	85.7 kbp	451.4 kbp	22	2971.1	NA
			DBG2OLC	44	4.2 Mbp	-	-	311.9 kbp	14	2749	0.4
			SMIS	2168	11.9 Mbp	180.6 kbp	147.4 kbp	902.3 kbp	29	7773.1	NA
			npScarf	1901	11.8 Mbp	260.1 kbp	174.7 kbp	879.0 kbp	77	NA	NA
			Unicycler	130	11.6 Mbp	254.0 kbp	227.2 kbp	767.5 kbp	19	17365.3	2.2
			LRScaf (BLASR)	2090	12.3 Mbp	245.3 kbp	193.7 kbp	887.8 kbp	33	2792.5	0.8
			LRScaf (minimap2)	2139	12.2 Mbp	230.6 kbp	178.1 kbp	887.9 kbp	32	NA	NA
		10x	SSPACE-LongRead	2025	12.1 Mbp	507.3 kbp	193.7 kbp	897.0 kbp	62	3081.4	NA
			LINKS	2062	11.8 Mbp	244.8 kbp	154.8 kbp	1.1 Mbp	50	2888.6	26.8
			OPERA-LG	2101	11.9 Mbp	244.8 kbp	175.2 kbp	880.2 kbp	40	3547.4	NA
			DBG2OLC	38	5.8 Mbp	-	-	677.8 kbp	18	2751.4	0.4
			SMIS	2177	11.8 Mbp	174.0 kbp	134.7 kbp	472.3 kbp	29	7743.4	NA
			npScarf	1876	11.8 Mbp	501.7 kbp	194.5 kbp	968.7 kbp	86	7514.2	1.7
			Unicycler	79	11.5 Mbp	274.2 kbp	243.5 kbp	767.5 kbp	17	2879.3	3.4
			LRScaf (BLASR)	2073	12.6 Mbp	335.4 kbp	236.2 kbp	970.8 kbp	33	2828.2	0.5
			LRScaf (minimap2)	2038	12.3 Mbp	387.2 kbp	229.6 kbp	970.9 kbp	36	2768.7	0.3
		20x	SSPACE-LongRead	2012	12.1 Mbp	510.4 kbp	196.6 kbp	1.0 Mbp	75	808.4	NA
			LINKS	2057	11.8 Mbp	260.2 kbp	154.9 kbp	1.0 Mbp	43	494.1	45.2
			OPERA-LG	2078	12.0 Mbp	418.6 kbp	247.1 kbp	1.0 Mbp	41	447.8	NA
			SMIS	2115	11.9 Mbp	416.3 kbp	240.9 kbp	0.9 Mbp	32	2106.4	NA
			npScarf	1868	11.9 Mbp	665.8 kbp	194.0 kbp	1.0 Mbp	105	582	2.5
			Unicycler	62	11.5 Mbp	326.1 kbp	282.7 kbp	0.8 Mbp	17	3870.2	5.8
			DBG2OLC	38	7.5 Mbp	172.2 kbp	75.5 kbp	0.7 Mbp	24	446.9	0.4
			LRScaf (BLASR)	2063	12.7 Mbp	440.0 kbp	266.1 kbp	1.0 Mbp	38	554.8	1.2
			LRScaf (minimap2)	2111	12.3 Mbp	421.2 kbp	283.0 kbp	1.0 Mbp	33	438.9	0.3
Note: The best genomic assembly metrics are highlighted in Bold. The assessments of 1, 5, and 10 -fold for S. cerevisiae based on draft assemblies generated by SPAdes are performed on 48 CPUs (Intel(R) Xeon(R) CPU E5-2680 v4 @ 2.40GHz) and 512 GB memory platform. The remaining assessments are performed on 96 CPUs (Intel(R) Xeon(R) CPU E7-4830 v3 @ 2.10GHz) and 512 Gb memory platform. The CPU time…

## Sheet: Suppl. Table 2
Supplementary Table 2 The performances for E. coli and S. cerevisiae based on draft assemblies referred to LINKS on Nanopore long reads.
Species	Methods	Sequences (#)	Sum	NG50	NGA50	Longest Sequence	Misassembles (#)	CPU Time (min)	Peak RAM (GB)
E. coli FULL	ABySSa	69	5.2 Mbp	179.7 kbp	146.8 kbp	358.7 kbp	5	-	-
	SSPACE-LongRead	47	5.2 Mbp	226.7 kbp	226.3 kbp	628.4 kbp	6	19.77	-
	LINKS	51	5.2 Mbp	271.0 kbp	228.9 kbp	633.2 kbp	5	1.06	2.1
	SMIS	38	5.2 Mbp	638.8 kbp	445.6 kbp	951.2 kbp	5	247.62	-
	npScarf	43	5.2 Mbp	344.8 kbp	344.7 kbp	632.9 kbp	6	1.01	0.56
	DBG2OLC	3	0.3 Mbp	-	-	206.8 kbp	0	4.76	0.13
	LRScaf (BLASR)	30	5.2 Mbp	921.6 kbp	537.6 kbp	1.1 Mbp	6	0.57	0.28
	LRScaf (minimap2)	20	5.3 Mbp	693.8 kbp	445.6 kbp	1.1 Mbp	8	0.15	0.36
E. coli ALL	SSPACE-LongRead	45	5.2 Mbp	236.4 kbp	236.2 kbp	406.8 kbp	5	135.7	-
	LINKS	43	5.2 Mbp	293.9 kbp	229.8 kbp	633.2 kbp	5	6.78	14.23
	SMIS	27	5.2 Mbp	992.2 kbp	618.4 kbp	1.2 Mbp	5	43.08	-
	npScarf	33	5.2 Mbp	454.2 kbp	404.8 kbp	838.1 kbp	8	5.18	1.22
	DBG2OLC	4	0.5 Mbp	-	-	209.0 kb	1	5.58	0.13
	LRScaf (BLASR)	20	5.0 Mbp	987.4 kbp	616.9 kbp	1.1 Mbp	5	1.27	0.36
	LRScaf (minimap2)	24	5.2 Mbp	693.8 kbp	444.9 kbp	1.1 Mbp	5	0.34	0.46
E. coli RAW	SSPACE-LongRead	44	5.2 Mbp	239.0 kbp	236.2 kbp	628.2 kbp	5	193.27	-
	LINKS	48	5.2 Mbp	267.0 kbp	226.3 kbp	633.2 kbp	5	12.26	21.94
	SMIS	26	5.2 Mbp	928.1 kbp	879.1 kbp	1.2 Mbp	6	82.22	-
	npScarf	28	5.2 Mbp	762.8 kbp	616.8 kbp	1.1 Mbp	6	12.65	2.06
	DBG2OLC	3	0.2 Mbp	-	-	106. kbp	0	10.49	0.13
	LRScaf (BLASR)	34	5.5 Mbp	922.5 kbp	616.5 kbp	1.1 Mbp	6	4.18	0.32
	LRScaf (minimap2)	30	5.3 Mbp	987.4 kbp	616.9 kbp	1.1 Mbp	6	0.32	0.29
S. cerevisiae NANOCORR	Celera Assemblya	6953	14.9 Mbp	58.8 kbp	54.7 kbp	257.3 kbp	19	-	-
	SSPACE-LongRead	6353	15.7 Mbp	231.4 kbp	178.6 kbp	733.3 kbp	50	454.82	-
	LINKS	6651	15.1 Mbp	235.5 kbp	155.1 kbp	623.1 kbp	55	50.25	51.73
	SMIS	6706	15.1 Mbp	470.5 kbp	310.2 kbp	1.1 Mbp	28	293.07	-
	npScarf	6649	15.1 Mbp	559.4 kbp	279.2 kbp	1.5 Mbp	65	7.23	3.26
	DBG2OLC	75	8.4 Mbp	139.2 kbp	90.4 kbp	490.8 kbp	76	20.76	0.48
	LRScaf (BLASR)	6338	15.3 Mbp	231.4 kbp	201.3 kbp	761.5 kbp	39	4.95	0.46
	LRScaf (minimap2)	6435	16.3 Mbp	445.1 kbp	279.4 kbp	764.9 kbp	39	6.03	0.96
S. cerevisiae RAW	SSPACE-LongRead	5914	17.8 Mbp	239.0 kbp	134.5 kbp	1.1 Mbp	147	1563.55	-
	LINKS	6680	15.0 Mbp	231.8 kbp	190.7 kbp	737.2 kbp	26	98.64	153.46
	SMIS	6696	15.1 Mbp	438.2 kbp	276.0 kbp	1.1 Mbp	35	1100.18	-
	npScarf	6629	15.1 Mbp	578.3 kbp	303.8 kbp	1.6 Mbp	48	369.2	8.57
	DBG2OLC	215	13.0 Mbp	465.7 kbp	168.1 kbp	1.2 Mbp	30	111.55	0.48
	LRScaf (BLASR)	6347	15.6 Mbp	318.9 kbp	276.7 kbp	750.8 kbp	29	29.29	0.37
	LRScaf (minimap2)	6728	15.6 Mbp	323.8 kbp	260.7 kbp	1.1 Mbp	27	1.75	0.75
Note:The best genomic assembly metrics are highlighted in Bold. a refers to LINKS dataset; "-" not available.

## Sheet: Suppl. Table 3
Supplementary Table 3 The performances of tested scaffolders for H. sapiens using 1, 5, 15, and 35 -fold coverages of Nanopore long reads.
Depth	Methods	Sum	NG50	NGA50	Misassemblies (#)	CPU Time (min)	Peak RAM (GB)
	DISCOVAR	2.8 Gb	115.7 Kb	115.3 kbp	336	-	-
1x	SSPACE-LongRead	-	-	-	-	-	-
	LINKS	-	-	-	-	-	-
	SMIS	-	-	-	-	-	-
	npScarf	2.8 Gb	224.0 Kb	218.2 kbp	947	2612.9	14.5
	DBG2OLC	78.8 Mb	-	-	3	2367.7	69.8
	LRScaf (BLASR)	2.9 Gbp	166.2 kbp	162.8 kbp	716	263.2	30.1
	LRScaf (minimap2)	2.8 Gb	217.3 kbp	214.7 kbp	727	27.6	36.2
5x	SSPACE-LongRead	-	-	-	-	-	-
	LINKS	-	-	-	-	-	-
	SMIS	-	-	-	-	-	-
	npScarf	2.8 Gb	1.3 Mb	1.1 Mbp	1299	6080.3	15.7
	DBG2OLC	0.4 Gb	-	-	28	3416.3	69.8
	LRScaf (BLASR)	3.0 Gb	344.1 kbp	340.2 kbp	534	947.6	41.3
	LRScaf (minimap2)	2.9 Gb	1.2 Mb	1.1 Mbp	910	58.8	36.7
15x	SSPACE-LongRead	-	-	-	-	-	-
	LINKS	-	-	-	-	-	-
	SMIS	-	-	-	-	-	-
	npScarf	2.8 Gb	7.9 Mb	5.1 Mbp	1264	17131.3	49.9
	DBG2OLC	-	-	-	-	-	-
	LRScaf (BLASR)	3.0 Gb	4.4 Mb	3.9 Mbp	826	1789.2	83.6
	LRScaf (minimap2)	2.9 Gb	5.6 Mb	5.0 Mbp	716	103.8	37.1
35x	SSPACE-LongRead	-	-	-	-	-	-
	LINKS	-	-	-	-	-	-
	SMIS	-	-	-	-	-	-
	npScarf	-	-	-	-	-	-
	DBG2OLC	29.3 Mb	-	-	0	5483.9	69.8
	LRScaf (BLASR)	2.9 Gb	16.5 Mb	10.4 Mbp	856	1323.3	41.2
	LRScaf (minimap2)	2.9 Gb	17.4 Mb	12.9 Mbp	785	127.1	62.6
Note: The best genomic assembly metrics are highlighted in Bold. The run time for SSPACE-LongRead and SMIS exceeds one-month limit. The memory usage for LINKS exceeds the platform memory capatcity. DBG2OLC fails to run on 15 X benchmark. npScarf fails to run on 35 X benchmark. "-": not available

## Sheet: Suppl. Table 4
Supplementary Table 4 The performances of all scaffolders tested on different median read lengths (9, 18, and 26 Kb) of 10-fold coverage using PacBio long reads for E. coli.
Median Length	Methods	Sum	NG50	NGA50	Longest	Misassembles (#)
	SPAdes	4.6 Mbp	112.5 kbp	105.6 kbp	265.2 kbp	2
9 Kb	Unicycler	4.6 Mbp	2.5 Mbp	2.4 Mbp	2.5 Mbp	3
	DBG2OLC	4.6 Mbp	812.5 kbp	811.6 kbp	1.2 Mbp	2
	npScarf	4.7 Mbp	2.5 Mbp	2.0 Mbp	2.5 Mbp	3
	SMIS	4.6 Mbp	426.2 kbp	423.5 kbp	1.2 Mbp	2
	LINKS	4.6 Mbp	526.7 kbp	197.2 kbp	1.4 Mbp	10
	OPERA-LG	4.7 Mbp	1.8 Mbp	1.8 Mbp	2.2 Mbp	6
	SSPACE-LongRead	4.7 Mbp	2.5 Mbp	1.3 Mbp	2.5 Mbp	2
	LRScaf (BLASR)	4.8 Mbp	1.3 Mbp	947.8 kbp	1.8 Mbp	3
	LRScaf (minimap2)	5.0 Mbp	2.5 Mbp	1.6 Mbp	2.5 Mbp	2
18 Kb	Unicycler	4.6 Mbp	4.6 Mbp	2.6 Mbp	4.6 Mbp	1
	DBG2OLC	4.6 Mbp	2.4 Mbp	2.4 Mbp	2.4 Mbp	4
	npScarf	4.6 Mbp	4.6 Mbp	2.4 Mbp	4.6 Mbp	6
	SMIS	4.7 Mbp	1.5 Mbp	1.2 Mbp	2.1 Mbp	2
	LINKS	4.6 Mbp	568.4 kbp	187.4 kbp	1.4 Mbp	14
	OPERA-LG	4.7 Mbp	2.6 Mbp	1.7 Mbp	2.6 Mbp	5
	SSPACE-LongRead	4.7 Mbp	4.6 Mbp	2.4 Mbp	4.6 Mbp	4
	LRScaf (BLASR)	4.8 Mbp	2.6 Mbp	2.1 Mbp	2.6 Mbp	2
	LRScaf (minimap2)	4.7 Mbp	4.7 Mbp	2.4 Mbp	4.7 Mbp	2
26 Kb	Unicycler	4.6 Mbp	4.6 Mbp	2.6 Mbp	4.6 Mbp	1
	DBG2OLC	4.6 Mbp	1.9 Mbp	909.3 kbp	2.1 Mbp	4
	npScarf	4.7 Mbp	2.4 Mbp	1.0 Mbp	2.4 Mbp	6
	SMIS	4.7 Mbp	4.6 Mbp	1.2 Mbp	4.6 Mbp	4
	LINKS	4.6 Mbp	526.7 kbp	191.2 kbp	2.0 Mbp	14
	OPERA-LG	4.7 Mbp	1.2 Mbp	1.2 Mbp	1.8 Mbp	6
	SSPACE-LongRead	4.7 Mbp	4.5 Mbp	2.4 Mbp	4.5 Mbp	3
	LRScaf (BLASR)	4.7 Mbp	4.6 Mbp	2.3 Mbp	4.6 Mbp	2
	LRScaf (minimap2)	4.6 Mbp	4.7 Mbp	2.2 Mbp	4.6 Mbp	2
Note: The best genomic assembly metrics are highlighted in Bold.

## Sheet: Suppl. Table 5
Supplementary Table 5 The performances of CANU and LRScaf for E. coli on 5, 10, 20, 30, and 60 -fold coverages using PacBio long reads.
Depth	Methods	Sum	NG50	NGA50	Longest Sequence	Misassemblies (#)	mismatches per 100 Kb	# indels per 100 Kb	BUSCO (Complete)	CPU Time (min)	Peak RAM (GB)
5 X	CANU (RAW)a	1.4 Mb	-	-	73.0 Kb	1	124.8	1477.4	0.054	38.4	2.1
	CANU (Quiver+Pilon)b	1.4 Mb	-	-	73.2 Kb	1	9.3	1303.7	0.02	103.2	2.5
	LRScaf (BLASR)	4.8 Mb	625.2 kbp	602.8 kbp	701.5 kbp	0	0.3	1.1	0.987	14.1	6
	LRScaf (minimap2)	4.7 Mb	425.6 kbp	419.6 kbp	1.5 Mb	1	0.4	1.5	0.98	8.3	6
10 X	CANU (RAW)	3.8 Mb	72.3 Kb	72.3 kbp	213.3 kbp	1	51.9	745.8	0.189	70.9	2.7
	CANU (Quiver+Pilon)	3.8 Mb	72.6 Kb	72.6 kbp	214.0 kbp	1	2	620.9	0.209	260.1	4.9
	LRScaf (BLASR)	4.7 Mb	3.0 Mb	1.1 Mbp	3.0 Mb	1	0.4	1.5	0.986	21	6
	LRScaf (minimap2)	4.8 Mb	3.1 Mb	2.9 Mbp	3.1 Mb	2	0.4	1.1	0.986	8.5	6
20 X	CANU (RAW)	4.6 Mb	4.2 Mb	3.2 Mbp	4.2 Mb	1	4.9	164.63	0.574	182.7	3.3
	CANU (Quiver+Pilon)	4.6 Mb	4.2 Mb	3.2 Mbp	4.2 Mb	1	0.1	101.31	0.662	582.1	3.6
	LRScaf (BLASR)	4.7 Mb	4.6 Mb	2.4 Mbp	4.6 Mb	1	0.3	1.5	0.986	32.7	6
	LRScaf (minimap2)	4.7 Mb	4.6 Mb	3.6 Mbp	4.6 Mb	1	0.3	0.9	0.986	9	6
30 X	CANU (RAW)	4.6 Mb	4.6 Mb	3.6 Mbp	4.6 Mb	1	0.8	51.8	0.784	321.4	3.5
	CANU (Quiver+Pilon)	4.6 Mb	4.6 Mb	3.6 Mbp	4.6 Mb	1	0.1	17.6	0.838	890.2	4
	LRScaf (BLASR)	4.7 Mb	4.6 Mb	2.4 Mbp	4.6 Mb	1	0.4	1.1	0.986	44.1	6
	LRScaf (minimap2)	4.6 Mb	4.7 Mb	3.6 Mbp	4.6 Mb	1	0.3	0.9	0.986	9	6
60 X	CANU (RAW)	4.7 Mb	4.7 Mb	4.7 Mbp	4.7 Mb	0	0.5	9.9	0.946	643.5	4.5
	CANU (Quiver+Pilon)	4.7 Mb	4.7 Mb	4.7 Mbp	4.7 Mb	0	0.1	2	0.986	1620.3	4.5
	LRScaf (BLASR)	4.7 Mb	4.6 Mb	4.4 Mbp	4.6 Mb	1	0.7	1.2	0.986	79.7	6
	LRScaf (minimap2)	4.7 Mb	4.6 Mb	2.2 Mbp	4.6 Mb	1	0.3	0.9	0.986	9.7	6
Note: The best genomic assembly metrics are highlighted in Bold. a the raw assembly is generated by CANU. b the polished assembly is generated by Quiver and 2 rounds of pilon.

## Sheet: Suppl. Table 6
Supplementary Table 6 The performances for tested scaffolder over DISCOVAR, MaSuRCA, Platanus, SOAPDenovo2, and SparseAssembler on A. thaliana, O. sativa, S. pennellii, Z. mays, and H. sapiens.
Species	NGS Assembler/Source	Scaffolder	Sequences (#)	Sum (bp)	Longest sequence (bp)	NG50 (p)	NGA50 (bp)	NA50 (bp)	Misassemblies (#)	CPU Time (Min)	Peak RAM (GB)
A. thaliana	DISCOVAR	-	1125	117934377	2546511	322967	314579	322743	67	-	-
		DBG2OLC	138	34768079	2104876	-	-	271785	21	126.946	12.7321
		npScarf	150	119416999	20239851	11101272	5100710	5100710	133	4447.7	152.066
		OPERA-LG	257	121401237	9451089	4801888	2144407	2144407	188	2985.75	66.2208
		SMIS	245	118581964	17333400	10107446	2400943	2400943	177	90770.9	26.8082
		SSPACE-LongRead	831	129803908	7915742	3004504	1892041	1768342	392	5103.91	8.9003
		LRScaf (BLASR)	250	120369929	14650738	8864848	5625008	4958609	92	1704.91	76.656
		LRScaf (minimap2)	108	123056395	12430855	8994998	4965248	4965248	115	29.9175	21.4237
	MaSuRCA	-	916	119494190	1718796	413228	356522	356522	145	1076.3	12.4
		MaSuRCA-Hybrid	172	123208488	9218346	2517276	2339293	2034205	211	8736.5	60.3
		DBG2OLC	68	23539309	2671337	-	-	545203	13	122.293	14.8386
		npScarf	365	121053958	3460596	1140978	728471	727349	224	4572.3	170.867
		OPERA-LG	508	121720010	3326659	727641	550604	524093	238	2533.02	60.8647
		SMIS	297	121348867	7733870	3176590	1503380	1394893	219	86666.6	26.8082
		SSPACE-LongRead	1110	132966865	3254879	870109	578124	493194	554	4383.17	9.38566
		LRScaf (BLASR)	347	126331189	4550576	2012046	936929	899747	226	1685.74	27.9119
		LRScaf (minimap2)	315	125208917	5134558	1758097	936929	913831	204	7.95983	23.8513
	Platanus	-	1737	113004919	800877	145513	143685	156424	31	-	-
		DBG2OLC	1217	96071787	1524161	211463	-	-	17	135.49	13.5198
		npScarf	160	116677638	13115200	6804771	4598089	4956653	144	3396.68	171.522
		OPERA-LG	230	118232018	6061131	1964041	963434	968668	271	7326.39	55.4917
		SMIS	284	114554434	12138430	8498555	1904143	1922171	235	118687	26.8082
		SSPACE-LongRead	329	120571188	6798474	3156034	2159607	2142311	178	6273.55	9.04758
		LRScaf (BLASR)	163	118467094	11439754	4552647	3189207	3189207	88	1519.8	16.2423
		LRScaf (minimap2)	122	118189385	11435864	4469617	4110122	4110122	76	8.60583	33.0315
	SOAPdenovo2	-	1353	115144381	1535751	236678	226963	240687	39	-	-
		DBG2OLC	2471	72660945	400659	18282	-	-	1	143.867	7.24893
		npScarf	139	117383912	14002984	9048890	4971205	4971205	125	3841.2	160.935
		OPERA-LG	201	118575242	16310641	3626233	1846861	1846861	191	15266.3	59.3033
		SMIS	240	116207465	14935419	10318597	2415797	2611570	180	143501	26.8084
		SSPACE-LongRead	TLE	TLE	TLE	TLE	TLE	TLE	TLE	TLE	TLE
		LRScaf (BLASR)	300	119239715	14030655	7868218	5673362	5673362	67	1659.33	17.2559
		LRScaf (minimap2)	130	118360223	12746548	6148079	4944326	4944326	84	15.7933	35.5072
	SparseAssembler	-	7533	93000952	114519	12784	12737	17630	1	-	-
		DBG2OLC	1764	150391736	12209254	2568904	-	-	0	174.622	18.9062
		npScarf	1254	102435290	9112869	1633822	955399	1390820	190	1789.6	216.937
		OPERA-LG	112	116434515	14373782	7307061	2783668	2951359	102	11333.7	45.914
		SMIS	1548	107149190	11971103	3564313	126616	156087	819	222750	26.8084
		SSPACE-LongRead	TLE	TLE	TLE	TLE	TLE	TLE	TLE	TLE	TLE
		LRScaf (BLASR)	238	113595012	13858787	4977801	3925605	4274864	46	1115.3	35.0969
		LRScaf (minimap2)	247	113749309	12383268	4786850	3941644	4572666	116	37.2243	32.2841
O. sativa	DISCOVAR	-	15663	313827885	262450	27139	23598	31317	1343	-	-
		DBG2OLC	3905	243190307	456387	43683	-	-	263	313.523	34.0884
		npScarf	7416	323168812	1010084	129782	64892	84882	2613	3587.97	224.943
		OPERA-LG	5625	344884000	976343	118998	65382	76640	2848	5877.21	66.1813
		SMIS	5148	331378457	1442201	142975	69954	86434	2439	183134	62.7251
		SSPACE-LongRead	4000	324137673	929057	96499	61077	76195	3247	3366.63	13.6207
		LRScaf (BLASR)	6449	347043090	714406	113266	57475	67970	3816	2960.67	37.6494
		LRScaf (minimap2)	5784	374055744	821665	125140	72693	76467	3394	31.4047	34.7633
	MaSuRCA	-	16299	339237438	219438	30656	29140	35068	1288	29703.8	353.9
		MaSuRCA-Hybrid	2966	390503084	2704237	248223	187750	187750	1469	78948.7	353.9
		DBG2OLC	3594	250119874	653142	55772	-	-	421	332.597	38.4969
		npScarf	7676	348381711	937067	144778	91267	105970	2331	4719.31	212.131
		OPERA-LG	8556	361978699	550410	82317	62571	69068	2639	4055.08	66.272
		SMIS	5201	352929682	1194103	204068	117483	134290	1971	187091	15.6813
		SSPACE-LongRead	9033	393073815	522984	89337	60298	59751	8346	4326.36	14.4991
		LRScaf (BLASR)	8294	396227950	1065615	127344	93036	90503	3156	3016.39	32.7493
		LRScaf (minimap2)	6742	400900398	798873	138405	98613	95804	3704	29.8837	33.7331
	Platanus	-	20259	307881333	154307	16837	16582	21997	367	-	-
		DBG2OLC	6011	358155237	643829	88988	-	-	324	330.387	36.6627
		npScarf	7777	319544141	996856	119801	77585	105083	1565	3906.45	258.209
		OPERA-LG	4495	352182089	1026064	150384	95331	110556	2267	5322.2	66.2978
		SMIS	4709	332030989	1358358	152874	94711	118033	1302	200097	15.6813
		SSPACE-LongRead	10800	327223401	379671	42852	31360	40392	4614	10599.3	3.46433
		LRScaf (BLASR)	7259	365980169	918354	123536	87118	96068	2033	2888.8	65.3817
		LRScaf (minimap2)	6243	370092870	1038207	143548	97611	106091	2417	27.7525	30.2047
	SOAPdenovo2	-	17798	301177253	207700	18479	18348	25678	91	-	-
		DBG2OLC	7808	232933456	204560	19325	-	-	26	377.099	26.1902
		npScarf	6789	312621721	1130963	130626	78826	116828	1550	3532.9	251.091
		OPERA-LG	4495	346061889	1113574	143631	98484	118148	1346	8943.24	66.4251
		SMIS	NA	NA	NA	NA	NA	NA	NA	NA	NA
		SSPACE-LongRead	TLE	TLE	TLE	TLE	TLE	TLE	TLE	TLE	TLE
		LRScaf (BLASR)	6293	354764983	1036836	121748	94223	106399	962	3170.18	31.1899
		LRScaf (minimap2)	4647	354592183	1068334	137712	102142	118911	1123	29.0752	28.3997
	SparseAssembler	-	26180	155287526	43044	-	-	6316	2	-	-
		DBG2OLC	12696	561629310	488038	93497	-	-	-	484.898	50.6024
		npScarf	23428	158738611	143340	-	-	6548	400	2990.74	379.82
		OPERA-LG	4882	311843017	1132191	94140	42959	72136	663	11386.1	67.513
		SMIS	NA	NA	NA	NA	NA	NA	NA	NA	NA
		SSPACE-LongRead	TLE	TLE	TLE	TLE	TLE	TLE	TLE	TLE	TLE
		LRScaf (BLASR)	7362	341390921	1221970	111118	31420	44684	4766	5486.92	35.1224
		LRScaf (minimap2)	6702	320794721	928181	74907	33728	54071	1954	606.563	35.6689
S. pennellii	DISCOVAR	-	25870	851929372	1309555	66363	59587	66293	4235	-	-
		DBG2OLC	7678	609728727	1024906	77294	-	-	277	997.572	74.707
		npScarf	17863	869108474	1309555	125750	92478	100205	7391	3031.91	22.5499
		OPERA-LG	5320	951952060	3539966	730043	280094	262510	11404	17197.9	25.3803
		SMIS	TLE	TLE	TLE	TLE	TLE	TLE	TLE	TLE	TLE
		SSPACE-LongRead	22121	871086396	1309555	82852	69544	74719	6796	38997.6	13.0507
		LRScaf (BLASR)	5584	970161970	4436216	678016	383074	350511	5350	24158.8	60.3042
		LRScaf (minimap2)	5327	952780951	5358107	794449	441320	412685	5150	187.274	36.8227
	MaSuRCA	-	29381	884201087	617219	61311	54851	57824	6621	12166.3	-
		MaSuRCA-Hybrid	6081	950411915	3090838	331070	159585	150811	17957	83345.7	239.7
		DBG2OLC	3225	397811033	1295926	-	-	-	254	1005.86	76.4548
		npScarf	9271	932029345	2992309	539307	170363	166362	17138	56881.6	103.998
		OPERA-LG	9882	968319878	1928107	302207	149610	138815	13996	46384.5	25.288
		SMIS	TLE	TLE	TLE	TLE	TLE	TLE	TLE	TLE	TLE
		SSPACE-LongRead	24760	908413177	706026	80064	64760	65406	10333	22182	10.1058
		LRScaf (BLASR)	8452	1002980595	2950713	514707	295699	259351	7849	15990.5	46.2069
		LRScaf (minimap2)	7849	987364851	3899779	667481	351651	322157	7359	180.35	34.904
	Platanus	-	38436	641331388	270070	15379	15153	27090	115	-	-
		DBG2OLC	20710	1233956727	948288	160832	-	-	27	1359.07	19.577
		npScarf	MLE	MLE	MLE	MLE	MLE	MLE	MLE	MLE	MLE
		OPERA-LG	3716	851913616	4708761	588346	233712	267170	3047	48069	23.3884
		SMIS	TLE	TLE	TLE	TLE	TLE	TLE	TLE	TLE	TLE
		SSPACE-LongRead	TLE	TLE	TLE	TLE	TLE	TLE	TLE	TLE	TLE
		LRScaf (BLASR)	6480	825160660	4470307	412319	222571	277054	1374	15154.4	37.3066
		LRScaf (minimap2)	5365	826253701	8092979	480427	245116	299789	1680	226.849	39.309
	SOAPdenovo2	-	37605	768524468	323300	28215	26773	34364	632	-	-
		DBG2OLC	795	23213543	91656	-	-	-	0	270.592	13.5738
		npScarf	NA	NA	NA	NA	NA	NA	NA	NA	NA
		OPERA-LG	NA	NA	NA	NA	NA	NA	NA	NA	NA
		SMIS	TLE	TLE	TLE	TLE	TLE	TLE	TLE	TLE	TLE
		SSPACE-LongRead	TLE	TLE	TLE	TLE	TLE	TLE	TLE	TLE	TLE
		LRScaf (BLASR)	7625	889374946	4934324	458875	294964	306191	1675	16316.2	41.2417
		LRScaf (minimap2)	5879	894062234	6586484	596856	354731	372054	2019	191.693	36.1773
	SparseAssembler	-	49069	305247771	51144	-	-	6718	11	-	-
		DBG2OLC	25066	1492618760	1742926	243715	-	-	0	1622.6	21.6207
		npScarf	NA	NA	NA	NA	NA	NA	NA	NA	NA
		OPERA-LG	4029	800094900	6394244	406898	92882	143232	2702	54781.8	21.4294
		SMIS	TLE	TLE	TLE	TLE	TLE	TLE	TLE	TLE	TLE
		SSPACE-LongRead	TLE	TLE	TLE	TLE	TLE	TLE	TLE	TLE	TLE
		LRScaf (BLASR)	7582	765347257	4533463	260320	68661	126201	1613	24918.4	41.3244
		LRScaf (minimap2)	14711	738518342	3845809	169734	40926	93891	2026	7639.26	41.8989
Z. mays	GCA_000005005.5	-	82565	1984161270	849498	39973	36157	38987	15133	-	-
		DBG2OLC	12127	742912111	706363	-	-	-	539	1903	124.178
		npScarf	44385	2047012997	1048764	134348	93071	93071	18991	67373.6	251.67
		OPERA-LG	NA	NA	NA	NA	NA	NA	NA	NA	NA
		SMIS	NA	NA	NA	NA	NA	NA	NA	NA	NA
		SSPACE-LongRead	74010	2003764083	849498	48012	40577	40577	18407	28777.6	20.0944
		LRScaf (BLASR)	41381	2323386296	1025012	160627	115129	103051	20930	37225.4	80.3803
		LRScaf (minimap2)	34505	2404705488	1151519	191862	135890	117391	21689	1314.12	103.787
H. sapiens (CHM1)	GCF_000306695.2	-	35120	2774561872	1009096	127459	127121	140502	106	-	-
		DBG2OLC	3932	1153993325	2299810	-	-	217586	169	3700.02	64.69
		npScarf	TLE	TLE	TLE	TLE	TLE	TLE	TLE	TLE	TLE
		OPERA-LG	NA	NA	NA	NA	NA	NA	NA	NA	NA
		SMIS	TLE	TLE	TLE	TLE	TLE	TLE	TLE	TLE	TLE
		SSPACE-LongRead	TLE	TLE	TLE	TLE	TLE	TLE	TLE	TLE	TLE
		LRScaf (BLASR)	1319	2804277570	43513779	9461554	7978026	9029765	266	2701.48	27.23
		LRScaf (minimap2)	1426	2802548630	44995152	10374586	9350992	10702830	292	47.49	20.28
H. sapiens (NA12878)	GCA_001517065.4	-	43541	2779864711	961190	115708	115297	115297	336	-	-
		DBG2OLC	10	29344557	16572679	-	-	-	0	5483.93	69.84
		npScarf	TLE	TLE	TLE	TLE	TLE	TLE	TLE	TLE	TLE
		OPERA-LG	NA	NA	NA	NA	NA	NA	NA	NA	NA
		SMIS	TLE	TLE	TLE	TLE	TLE	TLE	TLE	TLE	TLE
		SSPACE-LongRead	TLE	TLE	TLE	TLE	TLE	TLE	TLE	TLE	TLE
		LRScaf (BLASR)	2412	2866018877	71600913	16487896	10360274	11679779	856	1323.26	41.2
		LRScaf (minimap2)	2462	2890796576	64227559	17421166	12932207	13615299	785	127.07	62.56
Note: "-" means missing value. NA means the software does not run successfully. TLE means the run time exceeds the one-month time limit. MLE means the peak of memory usage exceeds the capacity of our computational node (256 GB).

## Sheet: Suppl. Table 7
Supplementary Table 7 The BUSCO measurements for tested scaffolder over DISCOVAR, MaSuRCA, Platanus, SOAPDenovo2, and SparseAssembler on A. thaliana, O. sativa, S. pennellii, Z. mays, and H. sapiens.
Species	NGS Assembler/Source	Scaffolder	Complete (C)	Complete and single-copy (S)	Complete and duplicated (D)	Fragmented (F)	Missing (M)
A. thaliana	DISCOVAR	NA	0.985	0.972	0.013	0.004	0.011
		DBG2OLC	0.231	0.218	0.012	0.004	0.765
		npScarf	0.984	0.97	0.014	0.004	0.012
		OPERA-LG	0.98	0.968	0.012	0.004	0.016
		SMIS	0.984	0.971	0.013	0.004	0.012
		SSPACE-LongRead	0.984	0.969	0.015	0.004	0.012
		LRScaf (BLASR)	0.983	0.967	0.016	0.004	0.012
		LRScaf (minimap2)	0.983	0.955	0.028	0.004	0.012
	MaSuRCA	NA	0.983	0.963	0.019	0.004	0.013
		MaSuRCA-Hybrid	0.983	0.971	0.012	0.004	0.013
		DBG2OLC	0.186	0.179	0.007	0.005	0.809
		npScarf	0.984	0.963	0.021	0.003	0.013
		OPERA-LG	0.978	0.959	0.019	0.006	0.016
		SMIS	0.983	0.965	0.018	0.003	0.013
		SSPACE-LongRead	0.983	0.963	0.02	0.003	0.013
		LRScaf (BLASR)	0.983	0.933	0.05	0.004	0.013
		LRScaf (minimap2)	0.982	0.926	0.056	0.004	0.014
	Platanus	NA	0.983	0.972	0.012	0.006	0.011
		DBG2OLC	0.425	0.407	0.018	0.01	0.565
		npScarf	0.983	0.97	0.013	0.004	0.012
		OPERA-LG	0.98	0.968	0.012	0.004	0.016
		SMIS	0.982	0.97	0.012	0.005	0.013
		SSPACE-LongRead	0.984	0.969	0.015	0.004	0.012
		LRScaf (BLASR)	0.983	0.967	0.016	0.004	0.013
		LRScaf (minimap2)	0.982	0.964	0.018	0.004	0.014
	SOAPdenovo2	NA	0.983	0.972	0.012	0.004	0.012
		DBG2OLC	0.034	0.033	0.001	0.001	0.965
		npScarf	0.983	0.971	0.012	0.003	0.013
		OPERA-LG	0.979	0.967	0.012	0.006	0.015
		SMIS	0.982	0.971	0.011	0.006	0.012
		SSPACE-LongRead	NA	NA	NA	NA	NA
		LRScaf (BLASR)	0.983	0.963	0.019	0.003	0.014
		LRScaf (minimap2)	0.983	0.969	0.014	0.004	0.013
	SparseAssembler	NA	0.947	0.938	0.009	0.026	0.028
		DBG2OLC	0.259	0.251	0.008	0.016	0.725
		npScarf	0.975	0.965	0.01	0.006	0.019
		OPERA-LG	0.972	0.964	0.008	0.007	0.021
		SMIS	0.959	0.952	0.007	0.01	0.031
		SSPACE-LongRead	NA	NA	NA	NA	NA
		LRScaf (BLASR)	0.974	0.964	0.01	0.006	0.019
		LRScaf (minimap2)	0.973	0.961	0.012	0.008	0.019
O. sativa	DISCOVAR	NA	0.969	0.962	0.007	0.008	0.022
		DBG2OLC	0.343	0.333	0.01	0.01	0.647
		npScarf	0.975	0.967	0.008	0.006	0.019
		OPERA-LG	0.959	0.952	0.007	0.012	0.028
		SMIS	0.976	0.969	0.007	0.005	0.019
		SSPACE-LongRead	0.977	0.97	0.007	0.005	0.018
		LRScaf (BLASR)	0.889	0.804	0.085	0.006	0.106
		LRScaf (minimap2)	0.965	0.913	0.052	0.007	0.028
	MaSuRCA	NA	0.967	0.958	0.008	0.007	0.026
		MaSuRCA-Hybrid	0.978	0.967	0.011	0.004	0.018
		DBG2OLC	0.428	0.421	0.008	0.016	0.556
		npScarf	0.969	0.96	0.009	0.007	0.024
		OPERA-LG	0.956	0.949	0.008	0.012	0.032
		SMIS	0.972	0.964	0.008	0.003	0.024
		SSPACE-LongRead	0.974	0.962	0.012	0.003	0.023
		LRScaf (BLASR)	0.965	0.885	0.079	0.003	0.032
		LRScaf (minimap2)	0.969	0.89	0.078	0.003	0.028
	Platanus	NA	0.956	0.949	0.007	0.017	0.026
		DBG2OLC	0.495	0.484	0.011	0.026	0.479
		npScarf	0.964	0.956	0.008	0.011	0.025
		OPERA-LG	0.96	0.954	0.006	0.013	0.027
		SMIS	0.969	0.964	0.005	0.01	0.022
		SSPACE-LongRead	0.891	0.883	0.008	0.014	0.095
		LRScaf (BLASR)	0.965	0.914	0.051	0.01	0.024
		LRScaf (minimap2)	0.961	0.916	0.045	0.01	0.029
	SOAPdenovo2	NA	0.971	0.966	0.005	0.012	0.017
		DBG2OLC	0.145	0.136	0.009	0.011	0.844
		npScarf	0.976	0.969	0.007	0.006	0.018
		OPERA-LG	0.967	0.962	0.004	0.011	0.022
		SMIS	NA	NA	NA	NA	NA
		SSPACE-LongRead	NA	NA	NA	NA	NA
		LRScaf (BLASR)	0.977	0.935	0.042	0.006	0.017
		LRScaf (minimap2)	0.979	0.95	0.029	0.005	0.016
	SparseAssembler	NA	0.858	0.851	0.006	0.084	0.058
		DBG2OLC	0.399	0.39	0.008	0.033	0.569
		npScarf	0.869	0.863	0.006	0.072	0.059
		OPERA-LG	0.96	0.958	0.002	0.018	0.022
		SMIS	NA	NA	NA	NA	NA
		SSPACE-LongRead	NA	NA	NA	NA	NA
		LRScaf (BLASR)	0.965	0.917	0.048	0.013	0.022
		LRScaf (minimap2)	0.971	0.956	0.015	0.007	0.022
S. pennellii	DISCOVAR	NA	0.942	0.925	0.017	0.024	0.035
		DBG2OLC	0.429	0.418	0.011	0.017	0.554
		npScarf	0.952	0.935	0.017	0.014	0.034
		OPERA-LG	0.921	0.903	0.017	0.017	0.062
		SMIS	NA	NA	NA	NA	NA
		SSPACE-LongRead	0.947	0.931	0.017	0.019	0.034
		LRScaf (BLASR)	0.96	0.921	0.039	0.01	0.031
		LRScaf (minimap2)	0.958	0.926	0.033	0.012	0.029
	MaSuRCA	NA	0.949	0.93	0.019	0.017	0.034
		MaSuRCA-Hybrid	0.956	0.935	0.021	0.012	0.032
		DBG2OLC	0.344	0.333	0.012	0.017	0.638
		npScarf	0.964	0.942	0.022	0.008	0.028
		OPERA-LG	0.93	0.91	0.019	0.015	0.055
		SMIS	NA	NA	NA	NA	NA
		SSPACE-LongRead	0.952	0.933	0.019	0.015	0.033
		LRScaf (BLASR)	0.96	0.907	0.053	0.01	0.03
		LRScaf (minimap2)	0.967	0.924	0.043	0.007	0.026
	Platanus	NA	0.917	0.901	0.016	0.032	0.051
		DBG2OLC	0.408	0.395	0.013	0.028	0.564
		npScarf	NA	NA	NA	NA	NA
		OPERA-LG	0.926	0.91	0.016	0.014	0.06
		SMIS	NA	NA	NA	NA	NA
		SSPACE-LongRead	NA	NA	NA	NA	NA
		LRScaf (BLASR)	0.957	0.94	0.017	0.012	0.031
		LRScaf (minimap2)	0.959	0.94	0.019	0.01	0.031
	SOAPdenovo2	NA	0.926	0.911	0.015	0.031	0.042
		DBG2OLC	0.006	0.006	0	0	0.994
		npScarf	NA	NA	NA	NA	NA
		OPERA-LG	NA	NA	NA	NA	NA
		SMIS	NA	NA	NA	NA	NA
		SSPACE-LongRead	NA	NA	NA	NA	NA
		LRScaf (BLASR)	0.962	0.94	0.022	0.01	0.028
		LRScaf (minimap2)	0.958	0.937	0.022	0.013	0.028
	SparseAssembler	NA	0.765	0.748	0.017	0.117	0.119
		DBG2OLC	0.189	0.183	0.006	0.019	0.792
		npScarf	NA	NA	NA	NA	NA
		OPERA-LG	0.908	0.896	0.012	0.023	0.069
		SMIS	NA	NA	NA	NA	NA
		SSPACE-LongRead	NA	NA	NA	NA	NA
		LRScaf (BLASR)	0.948	0.931	0.017	0.017	0.035
		LRScaf (minimap2)	0.947	0.929	0.017	0.013	0.04
Z. mays	GCA_000005005.5	NA	0.919	0.867	0.052	0.033	0.047
		DBG2OLC	0.283	0.267	0.015	0.022	0.695
		npScarf	0.946	0.89	0.056	0.017	0.037
		OPERA-LG	NA	NA	NA	NA	NA
		SMIS	NA	NA	NA	NA	NA
		SSPACE-LongRead	0.927	0.876	0.051	0.029	0.044
		LRScaf (BLASR)	0.938	0.792	0.146	0.015	0.047
		LRScaf (minimap2)	0.934	0.797	0.138	0.018	0.048
H. sapiens (CHM1)	GCF_000306695.2	NA	0.803	0.793	0.01	0.132	0.065
		DBG2OLC	0.428	0.424	0.004	0.058	0.514
		npScarf	NA	NA	NA	NA	NA
		OPERA-LG	NA	NA	NA	NA	NA
		SMIS	NA	NA	NA	NA	NA
		SSPACE-LongRead	NA	NA	NA	NA	NA
		LRScaf (BLASR)	0.939	0.927	0.012	0.025	0.036
		LRScaf (minimap2)	0.94	0.929	0.011	0.026	0.035
H. sapiens (NA12878)	GCA_001517065.4	NA	0.837	0.83	0.007	0.11	0.053
		DBG2OLC	0.003	0.003	0	0	0.997
		npScarf	NA	NA	NA	NA	NA
		OPERA-LG	NA	NA	NA	NA	NA
		SMIS	NA	NA	NA	NA	NA
		SSPACE-LongRead	NA	NA	NA	NA	NA
		LRScaf (BLASR)	0.949	0.929	0.019	0.022	0.029
		LRScaf (minimap2)	0.949	0.933	0.016	0.023	0.028
Note: NA means not available.

## Sheet: Suppl. Table 8
Supplementary Table 8 The parameter settings of LRScaf on E. coli, S. cerevisiae, A. thaliana, O. sativa, S. pennellii, Z. mays, and H. sapiens.
Species	NGS Assembler/Source	Mapper	min_contig_length	min_overlap_length	min_overlap_ratio	identity	max_overhang_length	max_overhang_ratio	max_end_length	max_end_ratio	min_supported_links	ratio	repeat_mask	tip_length	iqr_time	mmcm
E. coli	SOAPdenovo2 (PacBio 1 X)	BLASR	500	400	0.8	0.7	500	0.1	500	0.1	1	0.1	TRUE	10000	1.5	NA
		minimap2	1000	800	0.8	0.1	500	0.1	500	0.1	1	0.1	TRUE	10000	1.5	8
	SOAPdenovo2 (PacBio 5 X)	BLASR	500	400	0.8	0.7	500	0.1	500	0.1	1	0.1	TRUE	10000	1.5	NA
		minimap2	500	400	0.8	0.1	500	0.1	500	0.1	1	0.1	TRUE	10000	3	4
	SOAPdenovo2 (PacBio 10X)	BLASR	1000	800	0.8	0.7	500	0.1	500	0.1	2	0.1	TRUE	10000	3	NA
		minimap2	500	400	0.8	0.05	500	0.1	500	0.1	2	0.1	TRUE	10000	3	8
	SOAPdenovo2 (PacBio 20 X)	BLASR	500	400	0.8	0.8	500	0.1	500	0.1	1	0.1	TRUE	1500	1.5	NA
		minimap2	500	400	0.8	0.1	500	0.1	500	0.1	1	0.1	TRUE	1500	1.5	10
	SPAdes (PacBio 1 X)	BLASR	1000	800	0.8	0.7	500	0.1	500	0.1	1	0.1	TRUE	10000	1.5	NA
		minimap2	800	640	0.8	0.1	500	0.1	500	0.1	1	0.1	TRUE	10000	1.5	10
	SPAdes (PacBio 5 X)	BLASR	1000	800	0.8	0.7	500	0.1	500	0.1	1	0.1	TRUE	10000	1.5	NA
		minimap2	800	640	0.8	0.1	500	0.1	500	0.1	1	0.1	TRUE	10000	1	30
	SPAdes (PacBio 10 X)	BLASR	1000	800	0.8	0.8	500	0.1	500	0.1	2	0.1	TRUE	10000	3	NA
		minimap2	1500	1200	0.8	0.1	500	0.1	500	0.1	2	0.1	TRUE	10000	3	30
	SPAdes (PacBio 20 X)	BLASR	1500	1200	0.8	0.8	500	0.1	500	0.1	1	0.1	TRUE	10000	3	NA
		minimap2	1500	1200	0.8	0.1	500	0.1	500	0.1	1	0.1	TRUE	10000	3	30
	ABySS (Nanopore Full)	BLASR	2000	1600	0.8	0.7	1000	0.1	1000	0.1	1	0.1	TRUE	1500	1.5	NA
		minimap2	500	400	0.8	0.1	1000	0.1	1000	0.1	1	0.1	TRUE	1500	1.5	4
	ABySS (Nanopore All)	BLASR	500	400	0.8	0.6	500	0.1	500	0.1	3	0.1	TRUE	1500	1.5	NA
		minimap2	500	400	0.7	0.1	500	0.1	500	0.1	3	0.1	TRUE	1500	1.5	10
	ABySS (Nanopore Raw)	BLASR	2000	1600	0.8	0.6	1000	0.1	1000	0.1	1	0.1	TRUE	1500	3	NA
		minimap2	2000	1600	0.8	0.05	1000	0.1	1000	0.1	1	0.1	TRUE	1500	3	8
S. cerevisiae	SOAPdenovo2 (PacBio 1 X)	BLASR	550	440	0.8	0.75	500	0.1	500	0.1	1	0.1	TRUE	10000	1.5	NA
		minimap2	300	240	0.8	0.15	500	0.1	500	0.1	1	0.1	TRUE	10000	1.5	20
	SOAPdenovo2 (PacBio 5 X)	BLASR	500	400	0.8	0.5	1000	0.1	1000	0.1	1	0.2	TRUE	3000	1.5	NA
		minimap2	300	240	0.8	0.01	500	0.1	500	0.1	1	0.1	TRUE	10000	1.5	6
	SOAPdenovo2 (PacBio 10X)	BLASR	550	440	0.8	0.75	500	0.1	500	0.1	1	0.1	TRUE	10000	1.5	NA
		minimap2	500	400	0.8	0.01	1000	0.1	1000	0.1	1	0.1	TRUE	1000	1	8
	SOAPdenovo2 (PacBio 20 X)	BLASR	550	440	0.8	0.75	500	0.1	500	0.1	1	0.1	TRUE	10000	1.5	NA
		minimap2	300	240	0.8	0.15	500	0.1	500	0.1	1	0.1	TRUE	10000	1.5	20
	SPAdes (PacBio 1 X)	BLASR	550	440	0.8	0.75	500	0.1	500	0.1	1	0.1	TRUE	10000	1.5	NA
		minimap2	1000	800	0.8	0.15	1000	0.1	1000	0.1	1	0.1	TRUE	10000	1.5	10
	SPAdes (PacBio 5 X)	BLASR	550	440	0.8	0.75	500	0.1	500	0.1	1	0.1	TRUE	10000	1.5	NA
		minimap2	1000	800	0.8	0.15	1000	0.1	1000	0.1	1	0.1	TRUE	10000	1.5	10
	SPAdes (PacBio 10 X)	BLASR	500	400	0.8	0.5	1000	0.1	1000	0.1	1	0.1	TRUE	1000	1.5	NA
		minimap2	300	240	0.8	0.01	2000	0.1	2000	0.1	1	0.1	TRUE	1000	1.5	10
	SPAdes (PacBio 20 X)	BLASR	550	440	0.8	0.75	500	0.1	500	0.1	1	0.1	TRUE	10000	1.5	NA
		minimap2	1500	800	0.8	0.1	2000	0.2	2000	0.2	1	0.2	TRUE	15	1.5	NA
	Celera Assembly (NANOCORR)	BLASR	500	400	0.8	0.8	1000	0.1	1000	0.1	2	0.1	TRUE	1500	1.5	NA
		minimap2	500	400	0.8	0.1	1000	0.1	1000	0.1	3	0.1	TRUE	1500	1.5	10
	Celera Assembly (RAW)	BLASR	500	400	0.8	0.6	1000	0.1	1000	0.1	2	0.1	TRUE	1500	1	NA
		minimap2	3000	2400	0.8	0.01	1000	0.1	1000	0.1	2	0.2	TRUE	1500	1.5	6
A. thaliana	DISCOVAR	BLASR	4000	3200	0.8	0.8	1000	0.1	1000	0.1	1	0.2	TRUE	10000	3	NA
		minimap2	3000	2000	0.8	0.1	1000	0.1	1000	0.1	2	0.2	TRUE	1000	3	30
	MaSuRCA	BLASR	800	640	0.8	0.75	1000	0.1	1000	0.1	2	0.2	TRUE	10000	1.5	NA
		minimap2	800	640	0.8	0.15	1000	0.1	1000	0.1	3	0.2	TRUE	10000	1.5	20
	Platanus	BLASR	2000	1600	0.8	0.75	1000	0.1	1000	0.1	2	0.2	TRUE	10000	1.5	NA
		minimap2	3000	2400	0.8	0.1	1000	0.1	1000	0.1	2	0.2	TRUE	10000	1.5	10
	SOAPdenovo2	BLASR	5000	4000	0.8	0.7	1000	0.1	1000	0.1	1	0.2	TRUE	10000	1.5	NA
		minimap2	2000	1600	0.8	0.1	1000	0.1	1000	0.1	2	0.2	TRUE	10000	1.5	50
	SparseAssembler	BLASR	800	640	0.8	0.8	1000	0.1	1000	0.1	1	0.2	TRUE	10000	1.5	NA
		minimap2	700	560	0.8	0.1	1000	0.1	1000	0.1	1	0.2	TRUE	10000	1.5	10
O. sativa	DISCOVAR	BLASR	1000	800	0.8	0.7	1000	0.1	1000	0.1	1	0.1	TRUE	10000	5	NA
		minimap2	1000	800	0.8	0.1	1000	0.1	1000	0.1	1	0.2	TRUE	1000	3	10
	MaSuRCA	BLASR	1500	1200	0.8	0.8	1000	0.1	1000	0.1	1	0.2	TRUE	10000	5	NA
		minimap2	1000	800	0.8	0.1	1000	0.1	1000	0.1	1	0.2	TRUE	1000	3	10
	Platanus	BLASR	1000	800	0.8	0.75	1000	0.1	1000	0.1	1	0.2	TRUE	10000	3	NA
		minimap2	1000	800	0.8	0.1	1000	0.1	1000	0.1	1	0.2	TRUE	10000	3	5
	SOAPdenovo2	BLASR	1200	960	0.8	0.8	1000	0.1	1000	0.1	1	0.2	TRUE	10000	1.5	NA
		minimap2	1200	960	0.8	0.1	1000	0.1	1000	0.1	1	0.2	TRUE	10000	3	20
	SparseAssembler	BLASR	300	240	0.8	0.8	1000	0.1	1000	0.1	1	0.1	TRUE	10000	3	NA
		minimap2	400	320	0.8	0.1	1000	0.1	1000	0.1	1	0.2	TRUE	1000	3	5
S. pennellii	DISCOVAR	BLASR	2000	1600	0.8	0.75	1000	0.1	1000	0.1	2	0.2	TRUE	10000	3	NA
		minimap2	2000	1600	0.8	0.1	1000	0.1	1000	0.1	2	0.2	TRUE	10000	3	20
	MaSuRCA	BLASR	1500	1200	0.8	0.75	1000	0.1	1000	0.1	2	0.2	TRUE	10000	3	NA
		minimap2	2000	1600	0.8	0.1	1000	0.1	1000	0.1	2	0.2	TRUE	10000	3	10
	Platanus	BLASR	1000	800	0.8	0.8	1000	0.1	1000	0.1	1	0.2	TRUE	10000	3	NA
		minimap2	1000	800	0.8	0.1	1000	0.1	1000	0.1	2	0.2	TRUE	10000	3	10
	SOAPdenovo2	BLASR	2000	1600	0.8	0.75	1000	0.1	1000	0.1	2	0.2	TRUE	10000	3	NA
		minimap2	2000	1600	0.8	0.1	1000	0.1	1000	0.1	2	0.2	TRUE	10000	3	20
	SparseAssembler	BLASR	800	640	0.8	0.8	1000	0.1	1000	0.1	3	0.2	TRUE	10000	3	NA
		minimap2	600	480	0.8	0.1	1000	0.1	1000	0.1	1	0.2	TRUE	10000	3	10
Z. mays	GCA_000005005.5	BLASR	2000	1600	0.8	0.8	1000	0.1	1000	0.1	1	0.2	TRUE	10000	3	NA
		minimap2	1000	800	0.8	0.1	1000	0.1	1000	0.1	1	0.2	TRUE	1000	3	10
H. sapiens (CHM1)	GCF_000306695.2	BLASR	500	400	0.7	0.7	10000	0.3	2000	0.3	1	0.2	TRUE	10000	5	NA
		minimap2	500	400	0.6	0.05	10000	0.3	5000	0.3	1	0.2	TRUE	10000	3	4
H. sapiens (NA12878)	GCA_001517065.4	BLASR	2000	1400	0.7	0.7	500	0.1	500	0.1	1	0.1	TRUE	1500	1.5	NA
		minimap2	2000	1600	0.8	0.15	500	0.1	500	0.1	1	0.1	TRUE	1500	1.5	15

## Sheet: Suppl. Table 9
Supplementary Table 9 The performances for DBG2OLC and LRScaf on E. coli, A. thaliana, and H. sapiens.
Species	Method	Sum	Sequences (#)	NG50	NGA50	Longest Sequence	Misassembles (#)	BUSCO (Complete)	CPU Time (Min)	Peak RAM (GB)
E. coli	SparseAssembler	4444754	1898	3032	3032	14889	2	0.649	8.4	0.1
	DBG2OLC	4584051	1	4584051	-	4584051	0	0.068	2.6	0.2
	LRScaf	4653599	26	4627064	3249488	4627064	2	0.98	1.3	0.2
A. thaliana	SparseAssembler	74675430	11998	4421	4221	35786	90	0.746	231.2	1.8
	DBG2OLC	119222035	190	3520161	-	8739016	0	0.25	109.2	4.4
	LRScaf	112219238	534	1788176	687445	10122197	408	0.974	231.4	2.3
H. sapiens	DBG2OLC	2797933279	2177	5530277	4469412	27344654	767	0.939	-	-
	LRScaf	2802548630	1426	10374586	9350992	44995152	292	0.94	47.49	20.28
Note: The huamn assembly for DBG2OLC is offered by Dr. Chengxi Ye.
