# Supplementary material for: LRScaf: improving draft genomes using long noisy reads
Source: BMC Genomics. 2019 Dec 9;20:955. doi: 10.1186/s12864-019-6337-2 (PMC6902338; doi:10.1186/s12864-019-6337-2)
Supplement: Supplementary file 3 — Additional file 3. LRScaf (1.1.7). The latest version for LRScaf includes source codes and executable files. [file 12864_2019_6337_MOESM3_ESM.zip]

Archive with 190 entries (158 files):
- lrscaf-1.1.7/
- lrscaf-1.1.7/.classpath
- lrscaf-1.1.7/.gitignore
- lrscaf-1.1.7/.project
- lrscaf-1.1.7/.settings/
- lrscaf-1.1.7/.settings/org.eclipse.core.resources.prefs
- lrscaf-1.1.7/.settings/org.eclipse.jdt.core.prefs
- lrscaf-1.1.7/.settings/org.eclipse.ltk.core.refactoring.prefs
- lrscaf-1.1.7/README.md
- lrscaf-1.1.7/ScafConf.xml
- lrscaf-1.1.7/lib/
- lrscaf-1.1.7/lib/commons-cli-1.3.1.jar
- lrscaf-1.1.7/lib/log4j-1.2.17.jar
- lrscaf-1.1.7/lib/slf4j-api-1.7.13.jar
- lrscaf-1.1.7/lib/slf4j-log4j12-1.7.13.jar
- lrscaf-1.1.7/logs/
- lrscaf-1.1.7/logs/error.log
- lrscaf-1.1.7/logs/logs.log
- lrscaf-1.1.7/pom.xml
- lrscaf-1.1.7/src/
- lrscaf-1.1.7/src/agis/
- lrscaf-1.1.7/src/agis/ps/
- lrscaf-1.1.7/src/agis/ps/Main.java
- lrscaf-1.1.7/src/agis/ps/Scaffolder.java
- lrscaf-1.1.7/src/agis/ps/align/
- lrscaf-1.1.7/src/agis/ps/align/Cell.java
- lrscaf-1.1.7/src/agis/ps/align/DynamicProgramming.java
- lrscaf-1.1.7/src/agis/ps/align/NeedlemanWunsch.java
- lrscaf-1.1.7/src/agis/ps/align/SequenceAlignment.java
- lrscaf-1.1.7/src/agis/ps/align/SmithWaterman.java
- lrscaf-1.1.7/src/agis/ps/file/
- lrscaf-1.1.7/src/agis/ps/file/AlignmentFileReader.java
- lrscaf-1.1.7/src/agis/ps/file/ContigCoverageWriter.java
- lrscaf-1.1.7/src/agis/ps/file/ContigMisassemblyWriter.java
- lrscaf-1.1.7/src/agis/ps/file/ContigReader.java
- lrscaf-1.1.7/src/agis/ps/file/DotGraphFileWriter.java
- lrscaf-1.1.7/src/agis/ps/file/GapRecordReader.java
- lrscaf-1.1.7/src/agis/ps/file/GapRecordWriter.java
- lrscaf-1.1.7/src/agis/ps/file/LinkWriter.java
- lrscaf-1.1.7/src/agis/ps/file/M4Reader.java
- lrscaf-1.1.7/src/agis/ps/file/M5Reader.java
- lrscaf-1.1.7/src/agis/ps/file/MM2Reader.java
- lrscaf-1.1.7/src/agis/ps/file/MMReader.java
- lrscaf-1.1.7/src/agis/ps/file/MisassembliesWriter.java
- lrscaf-1.1.7/src/agis/ps/file/N50Writer.java
- lrscaf-1.1.7/src/agis/ps/file/OutputFolderBuilder.java
- lrscaf-1.1.7/src/agis/ps/file/PBLinkReader.java
- lrscaf-1.1.7/src/agis/ps/file/PBReader.java
- lrscaf-1.1.7/src/agis/ps/file/RepeatWriter.java
- lrscaf-1.1.7/src/agis/ps/file/SamReader.java
- lrscaf-1.1.7/src/agis/ps/file/ScaffoldWriter.java
- lrscaf-1.1.7/src/agis/ps/file/SimilarityCntReader.java
- lrscaf-1.1.7/src/agis/ps/file/SimilarityCntWriter.java
- lrscaf-1.1.7/src/agis/ps/file/TriadLinkReader.java
- lrscaf-1.1.7/src/agis/ps/file/TriadLinkWriter.java
- lrscaf-1.1.7/src/agis/ps/file/XMLParser.java
- lrscaf-1.1.7/src/agis/ps/graph/
- lrscaf-1.1.7/src/agis/ps/graph/DirectedGraph.java
- lrscaf-1.1.7/src/agis/ps/graph/Graph.java
- lrscaf-1.1.7/src/agis/ps/graph/IUntangler.java
- lrscaf-1.1.7/src/agis/ps/link/
- lrscaf-1.1.7/src/agis/ps/link/ByLocOrderComparator.java
- lrscaf-1.1.7/src/agis/ps/link/CntFileEncapsulate.java
- lrscaf-1.1.7/src/agis/ps/link/Edge.java
- lrscaf-1.1.7/src/agis/ps/link/ILink.java
- lrscaf-1.1.7/src/agis/ps/link/Link.java
- lrscaf-1.1.7/src/agis/ps/link/MRecord.java
- lrscaf-1.1.7/src/agis/ps/link/PBLink.java
- lrscaf-1.1.7/src/agis/ps/link/TriadLink.java
- lrscaf-1.1.7/src/agis/ps/link/TriadLinkComparator.java
- lrscaf-1.1.7/src/agis/ps/path/
- lrscaf-1.1.7/src/agis/ps/path/InternalNode.java
- lrscaf-1.1.7/src/agis/ps/path/InternalNode2.java
- lrscaf-1.1.7/src/agis/ps/path/InternalPath.java
- lrscaf-1.1.7/src/agis/ps/path/InternalPathComparator.java
- lrscaf-1.1.7/src/agis/ps/path/Node.java
- lrscaf-1.1.7/src/agis/ps/path/NodePath.java
- lrscaf-1.1.7/src/agis/ps/seqs/
- lrscaf-1.1.7/src/agis/ps/seqs/Contig.java
- lrscaf-1.1.7/src/agis/ps/seqs/PBGapSeq.java
- lrscaf-1.1.7/src/agis/ps/seqs/PBRead.java
- lrscaf-1.1.7/src/agis/ps/thread/
- lrscaf-1.1.7/src/agis/ps/thread/MRecord2Link.java
- lrscaf-1.1.7/src/agis/ps/util/
- lrscaf-1.1.7/src/agis/ps/util/Color.java
- lrscaf-1.1.7/src/agis/ps/util/EdgeBundler.java
- lrscaf-1.1.7/src/agis/ps/util/GapRecord.java
- lrscaf-1.1.7/src/agis/ps/util/LinkBuilder.java
- lrscaf-1.1.7/src/agis/ps/util/MRecordValidator.java
- lrscaf-1.1.7/src/agis/ps/util/MathTool.java
- lrscaf-1.1.7/src/agis/ps/util/MisassemblyChecker.java
- lrscaf-1.1.7/src/agis/ps/util/MisassemblyRegion.java
- lrscaf-1.1.7/src/agis/ps/util/MisassemblyRegionSorter.java
- lrscaf-1.1.7/src/agis/ps/util/Parameter.java
- lrscaf-1.1.7/src/agis/ps/util/PathBuilder.java
- lrscaf-1.1.7/src/agis/ps/util/RepeatFinder.java
- lrscaf-1.1.7/src/agis/ps/util/Strand.java
- lrscaf-1.1.7/src/log4j.properties
- lrscaf-1.1.7/target/
- lrscaf-1.1.7/target/LRScaf-1.1.7-shaded.jar
- lrscaf-1.1.7/target/LRScaf-1.1.7.jar
- lrscaf-1.1.7/target/classes/
- lrscaf-1.1.7/target/classes/agis/
- lrscaf-1.1.7/target/classes/agis/ps/
- lrscaf-1.1.7/target/classes/agis/ps/Main.class
- lrscaf-1.1.7/target/classes/agis/ps/Scaffolder.class
- lrscaf-1.1.7/target/classes/agis/ps/align/
- lrscaf-1.1.7/target/classes/agis/ps/align/Cell.class
- lrscaf-1.1.7/target/classes/agis/ps/align/DynamicProgramming.class
- lrscaf-1.1.7/target/classes/agis/ps/align/NeedlemanWunsch.class
- lrscaf-1.1.7/target/classes/agis/ps/align/SequenceAlignment.class
- lrscaf-1.1.7/target/classes/agis/ps/align/SmithWaterman.class
- lrscaf-1.1.7/target/classes/agis/ps/file/
- lrscaf-1.1.7/target/classes/agis/ps/file/AlignmentFileReader.class
- lrscaf-1.1.7/target/classes/agis/ps/file/ContigCoverageWriter.class
- lrscaf-1.1.7/target/classes/agis/ps/file/ContigMisassemblyWriter.class
- lrscaf-1.1.7/target/classes/agis/ps/file/ContigReader.class
- lrscaf-1.1.7/target/classes/agis/ps/file/DotGraphFileWriter.class
- lrscaf-1.1.7/target/classes/agis/ps/file/GapRecordReader.class
- lrscaf-1.1.7/target/classes/agis/ps/file/GapRecordWriter.class
- lrscaf-1.1.7/target/classes/agis/ps/file/LinkWriter.class
- lrscaf-1.1.7/target/classes/agis/ps/file/M4Reader.class
- lrscaf-1.1.7/target/classes/agis/ps/file/M5Reader.class
- lrscaf-1.1.7/target/classes/agis/ps/file/MM2Reader.class
- lrscaf-1.1.7/target/classes/agis/ps/file/MMReader.class
- lrscaf-1.1.7/target/classes/agis/ps/file/MisassembliesWriter.class
- lrscaf-1.1.7/target/classes/agis/ps/file/N50Writer.class
- lrscaf-1.1.7/target/classes/agis/ps/file/OutputFolderBuilder.class
- lrscaf-1.1.7/target/classes/agis/ps/file/PBLinkReader.class
- lrscaf-1.1.7/target/classes/agis/ps/file/RepeatWriter.class
- lrscaf-1.1.7/target/classes/agis/ps/file/SamReader.class
- lrscaf-1.1.7/target/classes/agis/ps/file/ScaffoldWriter.class
- lrscaf-1.1.7/target/classes/agis/ps/file/SimilarityCntReader.class
- lrscaf-1.1.7/target/classes/agis/ps/file/SimilarityCntWriter.class
- lrscaf-1.1.7/target/classes/agis/ps/file/TriadLinkReader.class
- lrscaf-1.1.7/target/classes/agis/ps/file/TriadLinkWriter.class
- lrscaf-1.1.7/target/classes/agis/ps/file/XMLParser.class
- lrscaf-1.1.7/target/classes/agis/ps/graph/
- lrscaf-1.1.7/target/classes/agis/ps/graph/DirectedGraph.class
- lrscaf-1.1.7/target/classes/agis/ps/graph/Graph.class
- lrscaf-1.1.7/target/classes/agis/ps/graph/IUntangler.class
- lrscaf-1.1.7/target/classes/agis/ps/link/
- lrscaf-1.1.7/target/classes/agis/ps/link/ByLocOrderComparator.class
- lrscaf-1.1.7/target/classes/agis/ps/link/CntFileEncapsulate.class
- lrscaf-1.1.7/target/classes/agis/ps/link/Edge.class
- lrscaf-1.1.7/target/classes/agis/ps/link/ILink.class
- lrscaf-1.1.7/target/classes/agis/ps/link/LengthAndSeq.class
- lrscaf-1.1.7/target/classes/agis/ps/link/Link.class
- lrscaf-1.1.7/target/classes/agis/ps/link/MRecord.class
- lrscaf-1.1.7/target/classes/agis/ps/link/PBLink.class
- lrscaf-1.1.7/target/classes/agis/ps/link/TriadLink.class
- lrscaf-1.1.7/target/classes/agis/ps/link/TriadLinkComparator.class
- lrscaf-1.1.7/target/classes/agis/ps/path/
- lrscaf-1.1.7/target/classes/agis/ps/path/InternalNode.class
- lrscaf-1.1.7/target/classes/agis/ps/path/InternalNode2.class
- lrscaf-1.1.7/target/classes/agis/ps/path/InternalPath.class
- lrscaf-1.1.7/target/classes/agis/ps/path/InternalPathComparator.class
- lrscaf-1.1.7/target/classes/agis/ps/path/Node.class
- lrscaf-1.1.7/target/classes/agis/ps/path/NodePath.class
- lrscaf-1.1.7/target/classes/agis/ps/seqs/
- lrscaf-1.1.7/target/classes/agis/ps/seqs/Contig.class
- lrscaf-1.1.7/target/classes/agis/ps/seqs/PBGapSeq.class
- lrscaf-1.1.7/target/classes/agis/ps/thread/
- lrscaf-1.1.7/target/classes/agis/ps/thread/MRecord2Link.class
- lrscaf-1.1.7/target/classes/agis/ps/util/
- lrscaf-1.1.7/target/classes/agis/ps/util/Color.class
- lrscaf-1.1.7/target/classes/agis/ps/util/EdgeBundler.class
- lrscaf-1.1.7/target/classes/agis/ps/util/GapRecord.class
- lrscaf-1.1.7/target/classes/agis/ps/util/LinkBuilder.class
- lrscaf-1.1.7/target/classes/agis/ps/util/MRecordValidator.class
- lrscaf-1.1.7/target/classes/agis/ps/util/MathTool.class
- lrscaf-1.1.7/target/classes/agis/ps/util/MisassemblyChecker$1.class
- lrscaf-1.1.7/target/classes/agis/ps/util/MisassemblyChecker.class
- lrscaf-1.1.7/target/classes/agis/ps/util/MisassemblyRegion.class
- lrscaf-1.1.7/target/classes/agis/ps/util/MisassemblyRegionSorter.class
- lrscaf-1.1.7/target/classes/agis/ps/util/Parameter.class
- lrscaf-1.1.7/target/classes/agis/ps/util/PathBuilder.class
- lrscaf-1.1.7/target/classes/agis/ps/util/RepeatFinder.class
- lrscaf-1.1.7/target/classes/agis/ps/util/Strand.class
- lrscaf-1.1.7/target/classes/log4j.properties
- lrscaf-1.1.7/target/dependency-reduced-pom.xml
- lrscaf-1.1.7/target/maven-archiver/
- lrscaf-1.1.7/target/maven-archiver/pom.properties
- lrscaf-1.1.7/target/maven-status/
- lrscaf-1.1.7/target/maven-status/maven-compiler-plugin/
- lrscaf-1.1.7/target/maven-status/maven-compiler-plugin/compile/
- lrscaf-1.1.7/target/maven-status/maven-compiler-plugin/compile/default-compile/
- lrscaf-1.1.7/target/maven-status/maven-compiler-plugin/compile/default-compile/createdFiles.lst
- lrscaf-1.1.7/target/maven-status/maven-compiler-plugin/compile/default-compile/inputFiles.lst
- lrscaf-1.1.7/target/original-LRScaf-1.1.7.jar
