# Supplementary material for: LRScaf: improving draft genomes using long noisy reads
Source: BMC Genomics. 2019 Dec 9;20:955. doi: 10.1186/s12864-019-6337-2 (PMC6902338; doi:10.1186/s12864-019-6337-2)
Supplement: Supplementary file 3 — Additional file 3. LRScaf (1.1.7). The latest version for LRScaf includes source codes and executable files. [file 12864_2019_6337_MOESM3_ESM.zip › lrscaf-1.1.7/ScafConf.xml]

<?xml version="1.0" encoding="UTF-8"?>
<scaffold>
<!--The input file for scaffolding, including contigs and aligned files (i.e. m5, m4 or mm file) -->
	<input>
		<contig>Draft assembly in fasta format.</contig>
		<m4>The aligned file in BLASR -m 4 format.</m4>
	</input>
	<!-- The output folder for scaffolding -->
	<output>The output folder.</output>
	<!-- The parameters for scaffolding-->
	<paras>
		 <!--More details are showed in README.md-->
         <min_contig_length>500</min_contig_length>
		 <identity>0.8</identity>
         <min_overlap_length>400</min_overlap_length>
         <min_overlap_ratio>0.8</min_overlap_ratio>
         <max_overhang_length>1000</max_overhang_length>
         <max_overhang_ratio>0.1</max_overhang_ratio>
         <max_end_length>1000</max_end_length>
         <max_end_ratio>0.1</max_end_ratio>
         <min_supported_links>2</min_supported_links>
		 <tips_length>1500</tips_length>
		 <ratio>0.2</ratio>
		 <repeat_mask>true</repeat_mask>
		 <iqr_time>3</iqr_time>
		 <mmcm>8</mmcm> <!--only for Minimap aligned outcome.-->
		 <process>4</process>
	</paras>
</scaffold>
