# Supplementary material for: LRScaf: improving draft genomes using long noisy reads
Source: BMC Genomics. 2019 Dec 9;20:955. doi: 10.1186/s12864-019-6337-2 (PMC6902338; doi:10.1186/s12864-019-6337-2)
Supplement: Supplementary file 3 — Additional file 3. LRScaf (1.1.7). The latest version for LRScaf includes source codes and executable files. [file 12864_2019_6337_MOESM3_ESM.zip › lrscaf-1.1.7/logs/error.log]

2017-06-20 15:34:38 [ main:8 ] - [agis.ps.Main.parsering(Main.java:133)] - [ ERROR ] The aligned file could not be null!
2017-06-20 15:34:38 [ main:9 ] - [agis.ps.Main.main(Main.java:58)] - [ ERROR ] agis.ps.Main	The aligned file could not be null!
2017-06-21 17:53:49 [ main:0 ] - [agis.ps.Main.parsering(Main.java:133)] - [ ERROR ] The aligned file could not be null!
2017-06-21 17:53:49 [ main:4 ] - [agis.ps.Main.main(Main.java:61)] - [ ERROR ] agis.ps.Main	The aligned file could not be null!
2017-06-21 17:56:04 [ main:0 ] - [agis.ps.Main.main(Main.java:61)] - [ ERROR ] agis.ps.Main	The aligned file could not be null!
2017-06-21 17:57:37 [ main:0 ] - [agis.ps.Main.main(Main.java:61)] - [ ERROR ] agis.ps.Main	The aligned file could not be null!
2017-06-23 14:50:26 [ main:45 ] - [agis.ps.file.ContigReader.read(ContigReader.java:130)] - [ ERROR ] agis.ps.file.ContigReader	null	java.lang.NullPointerException
2017-06-23 14:50:26 [ main:73 ] - [agis.ps.Scaffolder.scaffolding(Scaffolder.java:78)] - [ ERROR ] agis.ps.Scaffolder	null
2017-06-27 14:55:35 [ main:0 ] - [agis.ps.Main.main(Main.java:65)] - [ ERROR ] agis.ps.Main	Missing required option: c
2017-06-27 16:03:38 [ main:0 ] - [agis.ps.Main.main(Main.java:64)] - [ ERROR ] agis.ps.Main	The aligned file could not be null!
2017-06-27 16:05:53 [ main:0 ] - [agis.ps.Main.main(Main.java:64)] - [ ERROR ] agis.ps.Main	The aligned file could not be null!
2017-06-27 16:07:20 [ main:0 ] - [agis.ps.Main.main(Main.java:64)] - [ ERROR ] agis.ps.Main	The aligned file could not be null!
2017-06-27 16:07:58 [ main:0 ] - [agis.ps.Main.main(Main.java:64)] - [ ERROR ] agis.ps.Main	The aligned file could not be null!
2017-06-27 16:09:04 [ main:0 ] - [agis.ps.Main.main(Main.java:64)] - [ ERROR ] agis.ps.Main	The aligned file could not be null!
2017-06-27 16:09:41 [ main:0 ] - [agis.ps.Main.main(Main.java:64)] - [ ERROR ] agis.ps.Main	Missing argument for option: x
2017-06-29 11:11:30 [ main:663 ] - [agis.ps.file.ScaffoldWriter.write(ScaffoldWriter.java:117)] - [ ERROR ] agis.ps.file.ScaffoldWriter	null
2017-06-29 11:12:24 [ main:649 ] - [agis.ps.file.ScaffoldWriter.write(ScaffoldWriter.java:117)] - [ ERROR ] agis.ps.file.ScaffoldWriter	null
2017-06-29 11:19:48 [ main:1534 ] - [agis.ps.file.ScaffoldWriter.write(ScaffoldWriter.java:132)] - [ ERROR ] agis.ps.file.ScaffoldWriter	10
2017-07-03 14:26:24 [ main:245 ] - [agis.ps.file.AlignmentFileReader.read(AlignmentFileReader.java:190)] - [ ERROR ] agis.ps.file.M4Reader	null
2017-07-03 14:26:24 [ main:352 ] - [agis.ps.Scaffolder.scaffolding(Scaffolder.java:81)] - [ ERROR ] agis.ps.Scaffolder	0
2017-07-03 14:32:06 [ main:4082 ] - [agis.ps.file.AlignmentFileReader.read(AlignmentFileReader.java:190)] - [ ERROR ] agis.ps.file.M4Reader	null
2017-07-03 14:32:19 [ main:5023 ] - [agis.ps.file.AlignmentFileReader.read(AlignmentFileReader.java:190)] - [ ERROR ] agis.ps.file.M4Reader	null
2017-07-03 14:34:23 [ main:3673 ] - [agis.ps.file.AlignmentFileReader.read(AlignmentFileReader.java:190)] - [ ERROR ] agis.ps.file.M4Reader	null
2017-07-03 14:38:10 [ main:249 ] - [agis.ps.file.AlignmentFileReader.read(AlignmentFileReader.java:190)] - [ ERROR ] agis.ps.file.M4Reader	1
2017-07-03 14:38:10 [ main:251 ] - [agis.ps.Scaffolder.scaffolding(Scaffolder.java:81)] - [ ERROR ] agis.ps.Scaffolder	0
2017-07-03 15:06:53 [ main:1364263 ] - [agis.ps.file.AlignmentFileReader.read(AlignmentFileReader.java:190)] - [ ERROR ] agis.ps.file.M4Reader	1
2017-07-03 15:08:52 [ main:73592 ] - [agis.ps.file.AlignmentFileReader.read(AlignmentFileReader.java:190)] - [ ERROR ] agis.ps.file.M4Reader	1
2017-07-03 15:11:23 [ main:107595 ] - [agis.ps.Scaffolder.scaffolding(Scaffolder.java:81)] - [ ERROR ] agis.ps.Scaffolder	0
2017-07-03 15:17:34 [ main:13354 ] - [agis.ps.util.LinkBuilder.mRecords2Links(LinkBuilder.java:78)] - [ ERROR ] 0agis.ps.util.LinkBuilder	null
2017-07-03 15:22:43 [ main:27408 ] - [agis.ps.Scaffolder.scaffolding(Scaffolder.java:81)] - [ ERROR ] agis.ps.Scaffolder	PathBuilder ： The Edges could not be empty!
2017-07-03 16:58:23 [ main:245 ] - [agis.ps.Scaffolder.scaffolding(Scaffolder.java:81)] - [ ERROR ] agis.ps.Scaffolder	PathBuilder ： The Edges could not be empty!
2017-07-03 16:59:14 [ main:252 ] - [agis.ps.Scaffolder.scaffolding(Scaffolder.java:81)] - [ ERROR ] agis.ps.Scaffolder	PathBuilder ： The Edges could not be empty!
2017-07-03 17:15:46 [ main:563 ] - [agis.ps.file.AlignmentFileReader.read(AlignmentFileReader.java:192)] - [ ERROR ] agis.ps.file.M4Reader	null
2017-07-03 17:16:12 [ main:245 ] - [agis.ps.Scaffolder.scaffolding(Scaffolder.java:81)] - [ ERROR ] agis.ps.Scaffolder	PathBuilder ： The Edges could not be empty!
2017-07-03 17:17:19 [ main:495 ] - [agis.ps.file.AlignmentFileReader.read(AlignmentFileReader.java:192)] - [ ERROR ] agis.ps.file.M4Reader	null
2017-07-03 17:20:07 [ main:544 ] - [agis.ps.file.AlignmentFileReader.read(AlignmentFileReader.java:192)] - [ ERROR ] agis.ps.file.M4Reader	null
2017-07-03 17:22:02 [ main:558 ] - [agis.ps.file.AlignmentFileReader.read(AlignmentFileReader.java:182)] - [ ERROR ] 15615agis.ps.file.M4Reader	null
2017-07-03 17:23:21 [ main:530 ] - [agis.ps.file.AlignmentFileReader.read(AlignmentFileReader.java:184)] - [ ERROR ] 15615agis.ps.file.M4Reader	null
2017-07-03 17:24:56 [ main:233 ] - [agis.ps.file.AlignmentFileReader.read(AlignmentFileReader.java:184)] - [ ERROR ] 9agis.ps.file.M4Reader	null
2017-07-03 17:24:56 [ main:239 ] - [agis.ps.Scaffolder.scaffolding(Scaffolder.java:81)] - [ ERROR ] agis.ps.Scaffolder	PathBuilder ： The Edges could not be empty!
2017-07-03 17:25:15 [ main:268 ] - [agis.ps.file.AlignmentFileReader.read(AlignmentFileReader.java:184)] - [ ERROR ] 9agis.ps.file.M4Reader	null
2017-07-03 17:25:30 [ main:258 ] - [agis.ps.file.AlignmentFileReader.read(AlignmentFileReader.java:184)] - [ ERROR ] 9agis.ps.file.M4Reader	null
2017-07-03 17:26:35 [ main:249 ] - [agis.ps.Scaffolder.scaffolding(Scaffolder.java:81)] - [ ERROR ] agis.ps.Scaffolder	PathBuilder ： The Edges could not be empty!
2017-07-03 17:40:21 [ main:238 ] - [agis.ps.Scaffolder.scaffolding(Scaffolder.java:81)] - [ ERROR ] agis.ps.Scaffolder	PathBuilder ： The Edges could not be empty!
2017-07-03 22:08:40 [ main:245 ] - [agis.ps.Scaffolder.scaffolding(Scaffolder.java:81)] - [ ERROR ] agis.ps.Scaffolder	PathBuilder ： The Edges could not be empty!
2017-07-10 11:19:36 [ main:355 ] - [agis.ps.Scaffolder.scaffolding(Scaffolder.java:81)] - [ ERROR ] agis.ps.Scaffolder	PathBuilder ： The Edges could not be empty!
2017-07-10 11:19:44 [ main:254 ] - [agis.ps.Scaffolder.scaffolding(Scaffolder.java:81)] - [ ERROR ] agis.ps.Scaffolder	PathBuilder ： The Edges could not be empty!
2017-07-10 17:29:39 [ main:7955661 ] - [agis.ps.Scaffolder.scaffolding(Scaffolder.java:81)] - [ ERROR ] agis.ps.Scaffolder	PathBuilder ： The Edges could not be empty!
2017-07-10 21:33:33 [ main:246 ] - [agis.ps.Scaffolder.scaffolding(Scaffolder.java:81)] - [ ERROR ] agis.ps.Scaffolder	PathBuilder ： The Edges could not be empty!
2017-07-11 10:02:04 [ main:240 ] - [agis.ps.Scaffolder.scaffolding(Scaffolder.java:81)] - [ ERROR ] agis.ps.Scaffolder	PathBuilder ： The Edges could not be empty!
2017-07-11 10:03:46 [ main:237 ] - [agis.ps.Scaffolder.scaffolding(Scaffolder.java:81)] - [ ERROR ] agis.ps.Scaffolder	PathBuilder ： The Edges could not be empty!
2017-07-11 10:14:00 [ main:238 ] - [agis.ps.Scaffolder.scaffolding(Scaffolder.java:81)] - [ ERROR ] agis.ps.Scaffolder	PathBuilder ： The Edges could not be empty!
2017-07-12 13:56:00 [ main:229 ] - [agis.ps.Scaffolder.scaffolding(Scaffolder.java:82)] - [ ERROR ] agis.ps.Scaffolder	PathBuilder ： The Edges could not be empty!
2017-07-12 13:56:52 [ main:235 ] - [agis.ps.Scaffolder.scaffolding(Scaffolder.java:82)] - [ ERROR ] PathBuilder ： The Edges could not be empty!
2017-07-12 15:15:11 [ main:243 ] - [agis.ps.Scaffolder.scaffolding(Scaffolder.java:82)] - [ ERROR ] PathBuilder ： The Edges could not be empty!
2017-07-12 15:21:36 [ main:238 ] - [agis.ps.Scaffolder.scaffolding(Scaffolder.java:82)] - [ ERROR ] PathBuilder ： The Edges could not be empty!
2017-07-12 16:18:37 [ main:229 ] - [agis.ps.Scaffolder.scaffolding(Scaffolder.java:82)] - [ ERROR ] PathBuilder ： The Edges could not be empty!
2017-07-12 16:33:27 [ main:240 ] - [agis.ps.Scaffolder.scaffolding(Scaffolder.java:82)] - [ ERROR ] PathBuilder ： The Edges could not be empty!
2017-07-12 16:38:56 [ main:226 ] - [agis.ps.Scaffolder.scaffolding(Scaffolder.java:82)] - [ ERROR ] PathBuilder ： The Edges could not be empty!
2017-07-12 16:44:18 [ main:241 ] - [agis.ps.Scaffolder.scaffolding(Scaffolder.java:82)] - [ ERROR ] PathBuilder ： The Edges could not be empty!
2017-07-12 17:19:13 [ main:244 ] - [agis.ps.Scaffolder.scaffolding(Scaffolder.java:82)] - [ ERROR ] PathBuilder ： The Edges could not be empty!
2017-07-12 20:43:58 [ main:236 ] - [agis.ps.Scaffolder.scaffolding(Scaffolder.java:82)] - [ ERROR ] PathBuilder ： The Edges could not be empty!
2017-07-14 10:32:19 [ main:260 ] - [agis.ps.Scaffolder.scaffolding(Scaffolder.java:83)] - [ ERROR ] 1
2017-07-14 10:39:17 [ main:15653 ] - [agis.ps.Scaffolder.scaffolding(Scaffolder.java:83)] - [ ERROR ] 1
2017-07-14 10:58:00 [ main:251 ] - [agis.ps.Scaffolder.scaffolding(Scaffolder.java:83)] - [ ERROR ] PathBuilder ： The Edges could not be empty!
2017-07-14 17:26:00 [ main:242 ] - [agis.ps.Scaffolder.scaffolding(Scaffolder.java:83)] - [ ERROR ] PathBuilder ： The Edges could not be empty!
2017-07-14 17:41:57 [ main:252 ] - [agis.ps.Scaffolder.scaffolding(Scaffolder.java:83)] - [ ERROR ] PathBuilder ： The Edges could not be empty!
2017-07-31 09:27:51 [ main:373 ] - [agis.ps.Scaffolder.scaffolding(Scaffolder.java:83)] - [ ERROR ] PathBuilder ： The Edges could not be empty!
2017-07-31 10:18:38 [ main:262 ] - [agis.ps.Scaffolder.scaffolding(Scaffolder.java:83)] - [ ERROR ] PathBuilder ： The Edges could not be empty!
2017-07-31 10:27:49 [ main:254 ] - [agis.ps.Scaffolder.scaffolding(Scaffolder.java:83)] - [ ERROR ] PathBuilder ： The Edges could not be empty!
2017-07-31 10:59:08 [ main:249 ] - [agis.ps.Scaffolder.scaffolding(Scaffolder.java:83)] - [ ERROR ] PathBuilder ： The Edges could not be empty!
2017-07-31 11:44:28 [ main:277 ] - [agis.ps.Scaffolder.scaffolding(Scaffolder.java:83)] - [ ERROR ] PathBuilder ： The Edges could not be empty!
2017-07-31 13:58:12 [ main:248 ] - [agis.ps.Scaffolder.scaffolding(Scaffolder.java:83)] - [ ERROR ] PathBuilder ： The Edges could not be empty!
2017-07-31 14:01:44 [ main:255 ] - [agis.ps.Scaffolder.scaffolding(Scaffolder.java:83)] - [ ERROR ] PathBuilder ： The Edges could not be empty!
2017-07-31 14:02:23 [ main:246 ] - [agis.ps.Scaffolder.scaffolding(Scaffolder.java:83)] - [ ERROR ] PathBuilder ： The Edges could not be empty!
2017-08-01 11:16:21 [ main:279 ] - [agis.ps.Scaffolder.scaffolding(Scaffolder.java:85)] - [ ERROR ] PathBuilder ： The Edges could not be empty!
2017-08-01 11:17:31 [ main:243 ] - [agis.ps.Scaffolder.scaffolding(Scaffolder.java:85)] - [ ERROR ] PathBuilder ： The Edges could not be empty!
2017-08-01 11:27:34 [ main:263 ] - [agis.ps.Scaffolder.scaffolding(Scaffolder.java:85)] - [ ERROR ] PathBuilder ： The Edges could not be empty!
2017-08-01 11:38:53 [ main:253 ] - [agis.ps.Scaffolder.scaffolding(Scaffolder.java:85)] - [ ERROR ] PathBuilder ： The Edges could not be empty!
2017-08-01 14:01:54 [ main:261 ] - [agis.ps.Scaffolder.scaffolding(Scaffolder.java:85)] - [ ERROR ] PathBuilder ： The Edges could not be empty!
2017-08-01 14:08:42 [ main:260 ] - [agis.ps.Scaffolder.scaffolding(Scaffolder.java:85)] - [ ERROR ] PathBuilder ： The Edges could not be empty!
2017-08-01 14:10:03 [ main:254 ] - [agis.ps.Scaffolder.scaffolding(Scaffolder.java:85)] - [ ERROR ] PathBuilder ： The Edges could not be empty!
2017-08-01 21:27:34 [ main:246 ] - [agis.ps.Scaffolder.scaffolding(Scaffolder.java:85)] - [ ERROR ] PathBuilder ： The Edges could not be empty!
2017-08-01 21:31:50 [ main:249 ] - [agis.ps.Scaffolder.scaffolding(Scaffolder.java:85)] - [ ERROR ] PathBuilder ： The Edges could not be empty!
2017-08-02 11:36:47 [ main:235 ] - [agis.ps.Scaffolder.scaffolding(Scaffolder.java:85)] - [ ERROR ] PathBuilder ： The Edges could not be empty!
2017-11-13 15:04:45 [ main:523 ] - [agis.ps.file.AlignmentFileReader.read(AlignmentFileReader.java:163)] - [ ERROR ] agis.ps.file.M4Reader	For input string: "12546_length_3299_cvg_11.9_tip_0|ref0000437|ref0005657|ref0003271|ref0001643|ref0002787"
2017-11-13 15:04:45 [ main:538 ] - [agis.ps.Scaffolder.scaffolding(Scaffolder.java:82)] - [ ERROR ] PathBuilder ： The Edges could not be empty!
2017-11-13 15:06:47 [ main:400 ] - [agis.ps.file.AlignmentFileReader.read(AlignmentFileReader.java:163)] - [ ERROR ] agis.ps.file.M4Reader	For input string: "12546_length_3299_cvg_11.9_tip_0|ref0000437|ref0005657|ref0003271|ref0001643|ref0002787"
2017-11-13 15:06:47 [ main:401 ] - [agis.ps.Scaffolder.scaffolding(Scaffolder.java:82)] - [ ERROR ] PathBuilder ： The Edges could not be empty!
2017-11-13 15:06:59 [ main:451 ] - [agis.ps.file.AlignmentFileReader.read(AlignmentFileReader.java:163)] - [ ERROR ] agis.ps.file.M4Reader	For input string: "12546_length_3299_cvg_11.9_tip_0|ref0000437|ref0005657|ref0003271|ref0001643|ref0002787"
2017-11-13 15:06:59 [ main:454 ] - [agis.ps.Scaffolder.scaffolding(Scaffolder.java:82)] - [ ERROR ] PathBuilder ： The Edges could not be empty!
2017-11-13 15:07:38 [ main:24722 ] - [agis.ps.file.AlignmentFileReader.read(AlignmentFileReader.java:163)] - [ ERROR ] agis.ps.file.M4Reader	For input string: "12546_length_3299_cvg_11.9_tip_0|ref0000437|ref0005657|ref0003271|ref0001643|ref0002787"
2018-07-30 16:16:55 [ main:1 ] - [agis.ps.Main.main(Main.java:67)] - [ ERROR ] agis.ps.Main	The option 't' was specified but an option from this group has already been selected: 'a'
2018-07-30 16:17:35 [ main:0 ] - [agis.ps.Main.main(Main.java:67)] - [ ERROR ] agis.ps.Main	The option 't' was specified but an option from this group has already been selected: 'a'
2018-07-30 16:18:38 [ main:0 ] - [agis.ps.Main.main(Main.java:67)] - [ ERROR ] agis.ps.Main	The option 't' was specified but an option from this group has already been selected: 'a'
2018-07-30 16:19:32 [ main:0 ] - [agis.ps.Main.main(Main.java:67)] - [ ERROR ] agis.ps.Main	The option 't' was specified but an option from this group has already been selected: 'a'
2018-07-30 16:22:59 [ main:0 ] - [agis.ps.Main.main(Main.java:67)] - [ ERROR ] agis.ps.Main	The option 't' was specified but an option from this group has already been selected: 'a'
2018-07-30 16:30:10 [ main:209 ] - [agis.ps.file.AlignmentFileReader.read(AlignmentFileReader.java:163)] - [ ERROR ] agis.ps.file.M5Reader	For input string: "1441_length_71329_cvg_61.0_tip_1|ref0000243|ref0000706|ref0000658|ref0000633|ref0000272|ref0000291|ref0000137|ref0000233|ref0000643|ref0000015|ref0000024|ref0000368|ref0000246|ref0000104|ref0000699|ref0000596|ref0000552|ref0000129|ref0000357|ref0000299|ref0000647|ref0000332|ref0000148|ref0000589|ref0000315|ref0000332|ref0000243|ref0000105"
2018-07-30 16:30:10 [ main:209 ] - [agis.ps.Scaffolder.scaffolding(Scaffolder.java:82)] - [ ERROR ] PathBuilder ： The Edges could not be empty!
2018-08-01 10:17:50 [ main:470 ] - [agis.ps.file.AlignmentFileReader.read(AlignmentFileReader.java:163)] - [ ERROR ] agis.ps.file.SamReader	null
2018-08-01 10:17:50 [ main:561 ] - [agis.ps.Scaffolder.scaffolding(Scaffolder.java:82)] - [ ERROR ] PathBuilder ： The Edges could not be empty!
2018-08-01 10:26:04 [ main:238 ] - [agis.ps.file.AlignmentFileReader.read(AlignmentFileReader.java:163)] - [ ERROR ] agis.ps.file.SamReader	null
2018-08-01 10:26:04 [ main:246 ] - [agis.ps.Scaffolder.scaffolding(Scaffolder.java:82)] - [ ERROR ] PathBuilder ： The Edges could not be empty!
2018-08-01 10:28:41 [ main:82441 ] - [agis.ps.file.AlignmentFileReader.read(AlignmentFileReader.java:163)] - [ ERROR ] agis.ps.file.SamReader	null
2018-08-01 10:44:54 [ main:223 ] - [agis.ps.file.AlignmentFileReader.read(AlignmentFileReader.java:163)] - [ ERROR ] agis.ps.file.SamReader	null
2018-08-01 10:44:54 [ main:230 ] - [agis.ps.Scaffolder.scaffolding(Scaffolder.java:82)] - [ ERROR ] PathBuilder ： The Edges could not be empty!
2018-08-01 10:48:03 [ main:179371 ] - [agis.ps.file.AlignmentFileReader.read(AlignmentFileReader.java:163)] - [ ERROR ] agis.ps.file.SamReader	null
2018-08-01 10:50:04 [ main:2154 ] - [agis.ps.file.AlignmentFileReader.read(AlignmentFileReader.java:163)] - [ ERROR ] agis.ps.file.SamReader	null
2018-08-01 11:17:41 [ main:310 ] - [agis.ps.file.AlignmentFileReader.read(AlignmentFileReader.java:163)] - [ ERROR ] agis.ps.file.SamReader	null
2018-08-01 11:17:41 [ main:322 ] - [agis.ps.Scaffolder.scaffolding(Scaffolder.java:82)] - [ ERROR ] PathBuilder ： The Edges could not be empty!
2018-08-01 11:18:26 [ main:226 ] - [agis.ps.file.AlignmentFileReader.read(AlignmentFileReader.java:163)] - [ ERROR ] agis.ps.file.SamReader	null
2018-08-01 11:18:26 [ main:233 ] - [agis.ps.Scaffolder.scaffolding(Scaffolder.java:82)] - [ ERROR ] PathBuilder ： The Edges could not be empty!
2018-08-01 11:26:00 [ main:47 ] - [agis.ps.Scaffolder.scaffolding(Scaffolder.java:82)] - [ ERROR ] PathBuilder ： The Edges could not be empty!
2018-08-01 11:54:11 [ main:38 ] - [agis.ps.file.AlignmentFileReader.read(AlignmentFileReader.java:163)] - [ ERROR ] agis.ps.file.SamReader	null
2018-08-01 11:54:11 [ main:46 ] - [agis.ps.Scaffolder.scaffolding(Scaffolder.java:82)] - [ ERROR ] PathBuilder ： The Edges could not be empty!
2018-08-01 11:56:05 [ main:44 ] - [agis.ps.file.AlignmentFileReader.read(AlignmentFileReader.java:163)] - [ ERROR ] agis.ps.file.SamReader	null
2018-08-01 11:56:05 [ main:54 ] - [agis.ps.Scaffolder.scaffolding(Scaffolder.java:82)] - [ ERROR ] PathBuilder ： The Edges could not be empty!
2018-08-01 11:57:05 [ main:37 ] - [agis.ps.file.AlignmentFileReader.read(AlignmentFileReader.java:163)] - [ ERROR ] agis.ps.file.SamReader	null
2018-08-01 11:57:05 [ main:46 ] - [agis.ps.Scaffolder.scaffolding(Scaffolder.java:82)] - [ ERROR ] PathBuilder ： The Edges could not be empty!
2018-08-01 11:57:37 [ main:52 ] - [agis.ps.file.AlignmentFileReader.read(AlignmentFileReader.java:163)] - [ ERROR ] agis.ps.file.SamReader	null
2018-08-01 11:57:37 [ main:62 ] - [agis.ps.Scaffolder.scaffolding(Scaffolder.java:82)] - [ ERROR ] PathBuilder ： The Edges could not be empty!
2018-08-01 11:59:30 [ main:13013 ] - [agis.ps.file.AlignmentFileReader.read(AlignmentFileReader.java:163)] - [ ERROR ] agis.ps.file.SamReader	null
2018-08-01 14:14:36 [ main:220 ] - [agis.ps.file.AlignmentFileReader.read(AlignmentFileReader.java:163)] - [ ERROR ] agis.ps.file.SamReader	20
2018-08-01 14:14:36 [ main:230 ] - [agis.ps.Scaffolder.scaffolding(Scaffolder.java:82)] - [ ERROR ] PathBuilder ： The Edges could not be empty!
2018-08-01 14:15:20 [ main:216 ] - [agis.ps.file.AlignmentFileReader.read(AlignmentFileReader.java:163)] - [ ERROR ] agis.ps.file.SamReader	20
2018-08-01 14:15:20 [ main:224 ] - [agis.ps.Scaffolder.scaffolding(Scaffolder.java:82)] - [ ERROR ] PathBuilder ： The Edges could not be empty!
2018-08-01 14:15:34 [ main:10115 ] - [agis.ps.file.AlignmentFileReader.read(AlignmentFileReader.java:163)] - [ ERROR ] agis.ps.file.SamReader	20
2018-08-01 15:00:34 [ main:60 ] - [agis.ps.file.XMLParser.parseXML(XMLParser.java:190)] - [ ERROR ] agis.ps.file.XMLParser	注释中不允许出现字符串 "--"。
2018-08-01 15:00:34 [ main:60 ] - [agis.ps.Scaffolder.scaffolding(Scaffolder.java:82)] - [ ERROR ]
2018-08-01 15:05:32 [ main:42 ] - [agis.ps.file.ContigReader.read(ContigReader.java:139)] - [ ERROR ] null	java.lang.NullPointerException
2018-08-01 15:05:32 [ main:42 ] - [agis.ps.Scaffolder.scaffolding(Scaffolder.java:82)] - [ ERROR ]
2018-08-01 15:31:27 [ main:259 ] - [agis.ps.util.MRecordValidator.validate(MRecordValidator.java:235)] - [ ERROR ] The contig ID, 1231_length_11972_cvg_62.0_tip_0|ref0000176|ref0000140|ref0000197|ref0000446|ref0000189|ref0000382|ref0000721|ref0000308|ref0000458|ref0000216|ref0000227|ref0000443|ref0000090|ref0000505|ref0000197|ref0000630|ref0000166|ref0000625|ref0000708|ref0000706|ref0000609|ref00…
2018-08-01 15:31:27 [ main:259 ] - [agis.ps.file.AlignmentFileReader.read(AlignmentFileReader.java:163)] - [ ERROR ] agis.ps.file.SamReader	null
2018-08-01 15:31:27 [ main:259 ] - [agis.ps.Scaffolder.scaffolding(Scaffolder.java:82)] - [ ERROR ] PathBuilder ： The Edges could not be empty!
2018-08-01 15:35:44 [ main:252 ] - [agis.ps.util.MRecordValidator.validate(MRecordValidator.java:235)] - [ ERROR ] The contig ID, 1231_length_11972_cvg_62.0_tip_0|ref0000176|ref0000140|ref0000197|ref0000446|ref0000189|ref0000382|ref0000721|ref0000308|ref0000458|ref0000216|ref0000227|ref0000443|ref0000090|ref0000505|ref0000197|ref0000630|ref0000166|ref0000625|ref0000708|ref0000706|ref0000609|ref00…
2018-08-01 15:35:44 [ main:252 ] - [agis.ps.file.AlignmentFileReader.read(AlignmentFileReader.java:163)] - [ ERROR ] agis.ps.file.SamReader	null
2018-08-01 15:35:44 [ main:252 ] - [agis.ps.Scaffolder.buildLinks(Scaffolder.java:119)] - [ ERROR ] The valid records in alignment file is empty! Please check the alignment file!
2018-08-01 15:35:44 [ main:252 ] - [agis.ps.Scaffolder.scaffolding(Scaffolder.java:82)] - [ ERROR ] PathBuilder ： The Edges could not be empty!
2018-08-01 15:38:13 [ main:242 ] - [agis.ps.util.MRecordValidator.validate(MRecordValidator.java:235)] - [ ERROR ] The contig ID, 1231_length_11972_cvg_62.0_tip_0|ref0000176|ref0000140|ref0000197|ref0000446|ref0000189|ref0000382|ref0000721|ref0000308|ref0000458|ref0000216|ref0000227|ref0000443|ref0000090|ref0000505|ref0000197|ref0000630|ref0000166|ref0000625|ref0000708|ref0000706|ref0000609|ref00…
2018-08-01 15:38:13 [ main:242 ] - [agis.ps.file.AlignmentFileReader.read(AlignmentFileReader.java:163)] - [ ERROR ] agis.ps.file.SamReader	null
2018-08-01 15:38:13 [ main:242 ] - [agis.ps.Scaffolder.scaffolding(Scaffolder.java:82)] - [ ERROR ] The valid records in alignment file is empty! Please check the alignment file!
2018-08-01 15:39:56 [ main:255 ] - [agis.ps.file.AlignmentFileReader.read(AlignmentFileReader.java:163)] - [ ERROR ] agis.ps.file.SamReader	The contig ID, 1231_length_11972_cvg_62.0_tip_0|ref0000176|ref0000140|ref0000197|ref0000446|ref0000189|ref0000382|ref0000721|ref0000308|ref0000458|ref0000216|ref0000227|ref0000443|ref0000090|ref0000505|ref0000197|ref0000630|ref0000166|ref0000625|ref0000708|ref0000706|ref0000609|ref0000613|ref0000527|ref0000131|ref0000423|ref0000638, in alignment file is not in your input draft assembly file! Plea…
2018-08-01 15:39:56 [ main:255 ] - [agis.ps.Scaffolder.scaffolding(Scaffolder.java:82)] - [ ERROR ] The valid records in alignment file are empty! Please checking the alignment file!
2018-08-01 15:40:50 [ main:230 ] - [agis.ps.file.AlignmentFileReader.read(AlignmentFileReader.java:163)] - [ ERROR ] agis.ps.file.SamReader	The contig ID, 1231_length_11972_cvg_62.0_tip_0|ref0000176|ref0000140|ref0000197|ref0000446|ref0000189|ref0000382|ref0000721|ref0000308|ref0000458|ref0000216|ref0000227|ref0000443|ref0000090|ref0000505|ref0000197|ref0000630|ref0000166|ref0000625|ref0000708|ref0000706|ref0000609|ref0000613|ref0000527|ref0000131|ref0000423|ref0000638, in alignment file is not in your input draft assembly file! Plea…
2018-08-01 15:40:50 [ main:230 ] - [agis.ps.Scaffolder.scaffolding(Scaffolder.java:82)] - [ ERROR ] The valid records in alignment file are empty! Please checking the alignment file!
2018-08-01 15:41:49 [ main:272 ] - [agis.ps.file.AlignmentFileReader.read(AlignmentFileReader.java:163)] - [ ERROR ] agis.ps.file.SamReader	The contig ID, 1231_length_11972_cvg_62.0_tip_0|ref0000176|ref0000140|ref0000197|ref0000446|ref0000189|ref0000382|ref0000721|ref0000308|ref0000458|ref0000216|ref0000227|ref0000443|ref0000090|ref0000505|ref0000197|ref0000630|ref0000166|ref0000625|ref0000708|ref0000706|ref0000609|ref0000613|ref0000527|ref0000131|ref0000423|ref0000638, in alignment file is not in your input draft assembly file! Plea…
2018-08-01 15:41:49 [ main:272 ] - [agis.ps.Scaffolder.scaffolding(Scaffolder.java:82)] - [ ERROR ] The valid records in alignment file are empty! Please checking the alignment file!
2018-08-01 15:42:07 [ main:260 ] - [agis.ps.file.AlignmentFileReader.read(AlignmentFileReader.java:163)] - [ ERROR ] agis.ps.file.SamReader	The contig ID, 1231_length_11972_cvg_62.0_tip_0|ref0000176|ref0000140|ref0000197|ref0000446|ref0000189|ref0000382|ref0000721|ref0000308|ref0000458|ref0000216|ref0000227|ref0000443|ref0000090|ref0000505|ref0000197|ref0000630|ref0000166|ref0000625|ref0000708|ref0000706|ref0000609|ref0000613|ref0000527|ref0000131|ref0000423|ref0000638, in alignment file is not in your input draft assembly file! Plea…
2018-08-01 15:42:07 [ main:265 ] - [agis.ps.Scaffolder.scaffolding(Scaffolder.java:82)] - [ ERROR ] PathBuilder ： The Edges could not be empty!
2018-08-01 15:50:23 [ ERROR ] agis.ps.file.SamReader	The contig ID, 1231_length_11972_cvg_62.0_tip_0|ref0000176|ref0000140|ref0000197|ref0000446|ref0000189|ref0000382|ref0000721|ref0000308|ref0000458|ref0000216|ref0000227|ref0000443|ref0000090|ref0000505|ref0000197|ref0000630|ref0000166|ref0000625|ref0000708|ref0000706|ref0000609|ref0000613|ref0000527|ref0000131|ref0000423|ref0000638, in alignment file is not in your input draft assembly file! Plea…
2018-08-01 15:50:23 [ ERROR ] PathBuilder ： The Edges could not be empty!
2018-08-01 15:51:50 [agis.ps.file.AlignmentFileReader.read(AlignmentFileReader.java:163)] - [ ERROR ] agis.ps.file.SamReader	The contig ID, 1231_length_11972_cvg_62.0_tip_0|ref0000176|ref0000140|ref0000197|ref0000446|ref0000189|ref0000382|ref0000721|ref0000308|ref0000458|ref0000216|ref0000227|ref0000443|ref0000090|ref0000505|ref0000197|ref0000630|ref0000166|ref0000625|ref0000708|ref0000706|ref0000609|ref0000613|ref0000527|ref0000131|ref0000423|ref0000638, in alignment file is not in your input draft assembly file! Plea…
2018-08-01 15:51:50 [agis.ps.Scaffolder.scaffolding(Scaffolder.java:82)] - [ ERROR ] PathBuilder ： The Edges could not be empty!
2018-08-01 15:55:05 [ ERROR ] agis.ps.file.SamReader	The contig ID, 1231_length_11972_cvg_62.0_tip_0|ref0000176|ref0000140|ref0000197|ref0000446|ref0000189|ref0000382|ref0000721|ref0000308|ref0000458|ref0000216|ref0000227|ref0000443|ref0000090|ref0000505|ref0000197|ref0000630|ref0000166|ref0000625|ref0000708|ref0000706|ref0000609|ref0000613|ref0000527|ref0000131|ref0000423|ref0000638, in alignment file is not in your input draft assembly file! Plea…
2018-08-01 15:55:05 [ ERROR ] PathBuilder ： The Edges could not be empty!
2018-08-21 14:04:20 [ ERROR ] agis.ps.file.SamReader	The contig ID, 1231_length_11972_cvg_62.0_tip_0|ref0000176|ref0000140|ref0000197|ref0000446|ref0000189|ref0000382|ref0000721|ref0000308|ref0000458|ref0000216|ref0000227|ref0000443|ref0000090|ref0000505|ref0000197|ref0000630|ref0000166|ref0000625|ref0000708|ref0000706|ref0000609|ref0000613|ref0000527|ref0000131|ref0000423|ref0000638, in alignment file is not in your input draft assembly file! Plea…
2018-08-21 14:04:20 [ ERROR ] PathBuilder ： The Edges could not be empty!
2019-01-24 09:29:10 [ ERROR ]
2019-01-24 09:31:23 [ ERROR ]
2019-01-24 09:34:00 [ ERROR ]
2019-01-24 09:40:24 [ ERROR ]
2019-01-24 09:49:36 [ ERROR ] PathBuilder ： The Edges could not be empty!
2019-01-24 09:52:18 [ ERROR ] PathBuilder ： The Edges could not be empty!
2019-01-24 09:53:17 [ ERROR ] PathBuilder ： The Edges could not be empty!
2019-01-24 09:53:35 [ ERROR ] PathBuilder ： The Edges could not be empty!
2019-01-24 09:58:31 [ ERROR ] PathBuilder ： The Edges could not be empty!
2019-01-24 09:59:02 [ ERROR ] PathBuilder ： The Edges could not be empty!
2019-01-24 10:07:50 [ ERROR ] agis.ps.file.TriadLinkWriter	null
2019-01-24 10:07:50 [ ERROR ]
2019-01-24 10:10:07 [ ERROR ] agis.ps.file.TriadLinkWriter	null
2019-01-24 10:10:07 [ ERROR ]
2019-01-24 10:10:18 [ ERROR ] agis.ps.file.TriadLinkWriter	null
2019-01-24 10:10:18 [ ERROR ]
2019-01-24 10:34:01 [ ERROR ] agis.ps.file.TriadLinkWriter	null
2019-01-24 10:34:15 [ ERROR ] agis.ps.file.TriadLinkWriter	null
2019-01-24 10:34:27 [ ERROR ] agis.ps.file.TriadLinkWriter	null
2019-01-24 10:35:46 [ ERROR ] agis.ps.file.TriadLinkWriter	null
2019-01-24 10:39:38 [ ERROR ] agis.ps.file.TriadLinkWriter	null
2019-01-24 10:42:44 [ ERROR ] agis.ps.file.TriadLinkWriter	null
2019-01-24 10:44:31 [ ERROR ] agis.ps.file.TriadLinkWriter	null
2019-01-24 10:50:59 [ ERROR ] agis.ps.file.TriadLinkWriter	null
2019-01-24 10:51:11 [ ERROR ] agis.ps.file.TriadLinkWriter	null
2019-01-24 10:51:22 [ ERROR ] agis.ps.file.TriadLinkWriter	null
2019-01-24 10:51:30 [ ERROR ] agis.ps.file.TriadLinkWriter	null
2019-01-24 10:54:28 [ ERROR ] agis.ps.file.TriadLinkWriter	null
2019-01-24 10:54:41 [ ERROR ] agis.ps.file.TriadLinkWriter	null
2019-01-24 10:57:22 [ ERROR ] agis.ps.file.TriadLinkWriter	null
2019-01-24 10:58:05 [ ERROR ] agis.ps.file.TriadLinkWriter	null
2019-01-24 10:58:27 [ ERROR ] agis.ps.file.TriadLinkWriter	null
2019-01-24 10:59:52 [ ERROR ] agis.ps.file.TriadLinkWriter	null
2019-01-24 11:17:53 [ ERROR ] agis.ps.file.TriadLinkWriter	null
2019-01-24 11:18:30 [ ERROR ] agis.ps.file.TriadLinkWriter	null
2019-01-24 11:22:50 [ ERROR ] agis.ps.file.TriadLinkWriter	null
2019-01-24 11:23:05 [ ERROR ] agis.ps.file.TriadLinkWriter	null
2019-01-24 11:26:45 [ ERROR ] agis.ps.file.TriadLinkWriter	null
2019-03-14 20:29:55 [ ERROR ] agis.ps.Main	The aligned file could not be null!
2019-03-14 20:30:43 [ ERROR ]	The contig file ./ctgs.fa do not exist!
2019-03-14 20:30:43 [ ERROR ] agis.ps.file.MMReader	.\aln.mm (系统找不到指定的文件。)
2019-03-14 20:30:43 [ ERROR ]
2019-03-14 20:31:33 [ ERROR ]	The contig file D:\\data\\rice\\r498\\ctgs.fa do not exist!
2019-03-14 20:31:33 [ ERROR ] agis.ps.file.MMReader	The contig ID, jcf7180002691895, in alignment file is not in your input draft assembly file! Please checking the contig ID.
2019-03-14 20:31:33 [ ERROR ] PathBuilder ： The Edges could not be empty!
2019-03-14 20:37:37 [ ERROR ] agis.ps.graph.DirectedGraph	null
2019-03-14 20:37:37 [ ERROR ] jcf7180002720970
2019-03-14 20:42:43 [ ERROR ] agis.ps.graph.DirectedGraph	null
2019-03-14 20:42:43 [ ERROR ] index 232
2019-03-14 20:42:43 [ ERROR ] jcf7180002720970
2019-03-14 21:21:05 [ ERROR ] agis.ps.graph.DirectedGraph	null
2019-03-14 21:21:05 [ ERROR ] index 232
2019-03-14 21:21:05 [ ERROR ] jcf7180002720970
2019-03-14 21:36:07 [ ERROR ] agis.ps.graph.DirectedGraph	null
2019-03-14 21:36:08 [ ERROR ] index 232
