# Supplementary material for: LRScaf: improving draft genomes using long noisy reads
Source: BMC Genomics. 2019 Dec 9;20:955. doi: 10.1186/s12864-019-6337-2 (PMC6902338; doi:10.1186/s12864-019-6337-2)
Supplement: Supplementary file 3 — Additional file 3. LRScaf (1.1.7). The latest version for LRScaf includes source codes and executable files. [file 12864_2019_6337_MOESM3_ESM.zip › lrscaf-1.1.7/logs/logs.log]

2019-03-14 21:54:21  [ INFO ]  Parsing the xml configure, all the other parameters set by command line will dismissed!
2019-03-14 21:54:21  [ INFO ]  Launching...
2019-03-14 21:54:21  [ INFO ]  The output folder was exist!
2019-03-14 21:54:21  [ INFO ]  It will delete all file under this folder!
2019-03-14 21:54:21  [ INFO ]  Building output folder, erase time: 2 ms
2019-03-14 21:54:30  [ INFO ]  Reading contigs, erase times: 9547 ms
2019-03-14 21:54:55  [ INFO ]  Valid Aligned Records: 344151
2019-03-14 21:54:55  [ INFO ]  Reading Aligned Records, erase time: 24414 ms
2019-03-14 21:54:55  [ INFO ]  Finding Repeats:
2019-03-14 21:54:55  [ INFO ]  MIN: 1.0
2019-03-14 21:54:55  [ INFO ]  First Quartile: 2.0
2019-03-14 21:54:55  [ INFO ]  Median cov = 4.0
2019-03-14 21:54:55  [ INFO ]  Third Quartile: 8.0
2019-03-14 21:54:55  [ INFO ]  MAX: 2140.0
2019-03-14 21:54:55  [ INFO ]  Interquartile Range: 6.0
2019-03-14 21:54:55  [ INFO ]  3.0's IQR , Outlier Threshold: 26.0
2019-03-14 21:54:55  [ INFO ]  Repeat count: 967
2019-03-14 21:54:55  [ INFO ]  Finding repeat, erase time: 23 ms
2019-03-14 21:55:03  [ INFO ]  Valid Links Acount: 105810
2019-03-14 21:55:03  [ INFO ]  Building Link, erase time : 7885 ms
2019-03-14 21:55:03  [ INFO ]  Minimum supported links: 1
2019-03-14 21:55:03  [ INFO ]  Used overlap link: true
2019-03-14 21:55:03  [ INFO ]  Building Edges, Erase Time: 287 ms
2019-03-14 21:55:03  [ INFO ]  Original Edges size: 77890
2019-03-14 21:57:07  [ DEBUG ]  breakpoint
2019-03-14 21:57:48  [ DEBUG ]  breakpoint
2019-03-14 21:57:57  [ DEBUG ]  breakpoint
2019-03-14 21:57:58  [ DEBUG ]  breakpoint
2019-03-14 21:58:10  [ DEBUG ]  breakpoint
2019-03-14 21:58:28  [ DEBUG ]  breakpoint
2019-03-14 21:58:30  [ DEBUG ]  breakpoint
2019-03-14 21:58:42  [ DEBUG ]  breakpoint
2019-03-14 21:59:00  [ DEBUG ]  breakpoint
2019-03-14 21:59:31  [ DEBUG ]  breakpoint
2019-03-14 21:59:33  [ DEBUG ]  breakpoint
2019-03-14 21:59:33  [ DEBUG ]  breakpoint
2019-03-14 21:59:34  [ DEBUG ]  breakpoint
2019-03-14 21:59:39  [ DEBUG ]  breakpoint
2019-03-14 21:59:48  [ DEBUG ]  breakpoint
2019-03-14 21:59:50  [ DEBUG ]  breakpoint
2019-03-14 21:59:59  [ DEBUG ]  breakpoint
2019-03-14 22:00:00  [ INFO ]  Transitive Reducing, erase time: 205506 ms
2019-03-14 22:00:01  [ INFO ]  Edges size after transitive reducing: 70858
2019-03-14 22:00:02  [ INFO ]  Delete error prone edges:29584
2019-03-14 22:00:02  [ INFO ]  Error prone Edge deleting, erase time: 679 ms
2019-03-14 22:00:02  [ INFO ]  Edges size after error prone deleting: 47718
2019-03-14 22:00:03  [ INFO ]  Delete tip edges:158
2019-03-14 22:00:03  [ INFO ]  Tip edge deleting, erase time: 769 ms
2019-03-14 22:00:03  [ INFO ]  Edges size after deleting tips: 47560
2019-03-14 22:02:16  [ INFO ]  Path Building, erase time: 432799 ms
2019-03-14 22:03:23  [ INFO ]  Scaffold writing, erase time: 66785 ms
2019-03-14 22:03:23  [ INFO ]  Ending...
2019-03-14 22:03:23  [ INFO ]  Scaffolding erase time: 542 s.
