# Supplementary material for: LRScaf: improving draft genomes using long noisy reads
Source: BMC Genomics. 2019 Dec 9;20:955. doi: 10.1186/s12864-019-6337-2 (PMC6902338; doi:10.1186/s12864-019-6337-2)
Supplement: Supplementary file 3 — Additional file 3. LRScaf (1.1.7). The latest version for LRScaf includes source codes and executable files. [file 12864_2019_6337_MOESM3_ESM.zip › lrscaf-1.1.7/pom.xml]

<project xmlns="http://maven.apache.org/POM/4.0.0" xmlns:xsi="http://www.w3.org/2001/XMLSchema-instance"
	xsi:schemaLocation="http://maven.apache.org/POM/4.0.0 http://maven.apache.org/xsd/maven-4.0.0.xsd">
	<modelVersion>4.0.0</modelVersion>
	<groupId>AGIS</groupId>
	<artifactId>LRScaf</artifactId>
	<version>1.1.7</version>
	<properties>
		<project.build.sourceEncoding>UTF-8</project.build.sourceEncoding>
	</properties>
	<build>
		<sourceDirectory>src</sourceDirectory>
		<resources>
			<resource>
				<directory>src</directory>
				<excludes>
					<exclude>**/*.java</exclude>
				</excludes>
			</resource>
		</resources>
		<plugins>
			<plugin>
				<artifactId>maven-compiler-plugin</artifactId>
				<version>3.3</version>
				<configuration>
					<source>1.8</source>
					<target>1.8</target>
				</configuration>
			</plugin>
			<plugin>
				<groupId>org.apache.maven.plugins</groupId>
				<artifactId>maven-shade-plugin</artifactId>
				<version>1.6</version>
				<executions>
					<execution>
						<phase>package</phase>
						<goals>
							<goal>shade</goal>
						</goals>
						<configuration>
							<finalName>${project.artifactId}-${project.version}</finalName>
							<transformers>
								<transformer
									implementation="org.apache.maven.plugins.shade.resource.ManifestResourceTransformer">
									<mainClass>agis.ps.Main</mainClass>
								</transformer>
							</transformers>

						</configuration>
					</execution>
				</executions>
			</plugin>
		</plugins>
	</build>

	<dependencies>
		<dependency>
			<groupId>commons-cli</groupId>
			<artifactId>commons-cli</artifactId>
			<version>1.3.1</version>
			<scope>compile</scope>
		</dependency>
		<dependency>
			<groupId>log4j</groupId>
			<artifactId>log4j</artifactId>
			<version>1.2.17</version>
		</dependency>
		<dependency>
			<groupId>org.slf4j</groupId>
			<artifactId>slf4j-api</artifactId>
			<version>1.7.21</version>
		</dependency>
		<dependency>
			<groupId>org.slf4j</groupId>
			<artifactId>slf4j-log4j12</artifactId>
			<version>1.7.21</version>
		</dependency>
	</dependencies>
</project>
