# Supplementary material for: LRScaf: improving draft genomes using long noisy reads
Source: BMC Genomics. 2019 Dec 9;20:955. doi: 10.1186/s12864-019-6337-2 (PMC6902338; doi:10.1186/s12864-019-6337-2)
Supplement: Supplementary file 3 — Additional file 3. LRScaf (1.1.7). The latest version for LRScaf includes source codes and executable files. [file 12864_2019_6337_MOESM3_ESM.zip › lrscaf-1.1.7/src/agis/ps/align/NeedlemanWunsch.java]

/*
*File: agis.ps.dynamicprogramming.NeedlemanWunsch.java
*User: mqin
*Email: mqin@ymail.com
*Date: 2017年1月10日
*Original Designer: Paul Reiners
*
*/
package agis.ps.align;

public class NeedlemanWunsch extends SequenceAlignment {
	public NeedlemanWunsch(String sequence1, String sequence2) {
		super(sequence1, sequence2);
	}

	public NeedlemanWunsch(String sequence1, String sequence2, int match, int mismatch, int gap) {
		super(sequence1, sequence2, match, mismatch, gap);
	}

	protected void fillInCell(Cell currentCell, Cell cellAbove, Cell cellToLeft, Cell cellAboveLeft) {
		int rowSpaceScore = cellAbove.getScore() + space;
		int colSpaceScore = cellToLeft.getScore() + space;
		int matchOrMismatchScore = cellAboveLeft.getScore();
		if (sequence2.charAt(currentCell.getRow() - 1) == sequence1.charAt(currentCell.getCol() - 1)) {
			matchOrMismatchScore += match;
		} else {
			matchOrMismatchScore += mismatch;
		}
		if (rowSpaceScore >= colSpaceScore) {
			if (matchOrMismatchScore >= rowSpaceScore) {
				currentCell.setScore(matchOrMismatchScore);
				currentCell.setPrevCell(cellAboveLeft);
			} else {
				currentCell.setScore(rowSpaceScore);
				currentCell.setPrevCell(cellAbove);
			}
		} else {
			if (matchOrMismatchScore >= colSpaceScore) {
				currentCell.setScore(matchOrMismatchScore);
				currentCell.setPrevCell(cellAboveLeft);
			} else {
				currentCell.setScore(colSpaceScore);
				currentCell.setPrevCell(cellToLeft);
			}
		}
	}

	@Override
	protected boolean traceBackIsNotDone(Cell currentCell) {
		return currentCell.getPrevCell() != null;
	}

	@Override
	protected Cell getTracebackStartingCell() {
		return scoreTable[scoreTable.length - 1][scoreTable[0].length - 1];
	}

	/*
	 * (non-Javadoc)
	 * 
	 * @see java.lang.Object#toString()
	 */
	@Override
	public String toString() {
		return "[NeedlemanWunsch: sequence1=" + sequence1 + ", sequence2=" + sequence2 + "]";
	}

	protected Cell getInitialPointer(int row, int col) {
		if (row == 0 && col != 0) {
			return scoreTable[row][col - 1];
		} else if (col == 0 && row != 0) {
			return scoreTable[row - 1][col];
		} else {
			return null;
		}
	}

	protected int getInitialScore(int row, int col) {
		if (row == 0 && col != 0) {
			return col * space;
		} else if (col == 0 && row != 0) {
			return row * space;
		} else {
			return 0;
		}
	}

}
