# Supplementary material for: LRScaf: improving draft genomes using long noisy reads
Source: BMC Genomics. 2019 Dec 9;20:955. doi: 10.1186/s12864-019-6337-2 (PMC6902338; doi:10.1186/s12864-019-6337-2)
Supplement: Supplementary file 3 — Additional file 3. LRScaf (1.1.7). The latest version for LRScaf includes source codes and executable files. [file 12864_2019_6337_MOESM3_ESM.zip › lrscaf-1.1.7/src/agis/ps/file/ScaffoldWriter.java]

/*
*File: agis.ps.util.ScaffoldWriter.java
*User: mqin
*Email: mqin@ymail.com
*Date: 2016年2月28日
*/
package agis.ps.file;

//import java.io.BufferedReader;
import java.io.BufferedWriter;
import java.io.File;
//import java.io.FileOutputStream;
//import java.io.FileReader;
import java.io.FileWriter;
import java.io.IOException;
import java.util.ArrayList;
//import java.util.HashMap;
import java.util.List;
import java.util.Map;
//import java.util.Vector;

//import org.biojava.nbio.core.exceptions.CompoundNotFoundException;
//import org.biojava.nbio.core.sequence.DNASequence;
import org.slf4j.Logger;
import org.slf4j.LoggerFactory;

import agis.ps.align.SmithWaterman;
//import agis.ps.link.CntFileEncapsulate;
import agis.ps.path.Node;
import agis.ps.path.NodePath;
import agis.ps.seqs.Contig;
//import agis.ps.seqs.PBGapSeq;
//import agis.ps.seqs.PBRead;
//import agis.ps.util.Consensusser;
//import agis.ps.util.GapRecord;
import agis.ps.util.Parameter;
import agis.ps.util.Strand;

public class ScaffoldWriter {

	public static Logger logger = LoggerFactory.getLogger(ScaffoldWriter.class);
	private List<NodePath> paths;
	// private Map<String, DNASequence> cnts;
	private Map<String, Contig> cnts;
	private String filePath;
	private Parameter paras;
//	private List<GapRecord> gapRecords;
//	private Map<String, PBRead> pbReads;
	private File out; 
	private BufferedWriter bw;
	private FileWriter fw;
//	private long buildscaftime = 0L;
//	private long concattime = 0L;
//	private CntFileEncapsulate cntfile;
	
//	public ScaffoldWriter(Parameter paras, List<NodePath> paths, CntFileEncapsulate cntfile)
//	{
//		this.paras = paras;
//		this.paths = paths;
//		this.filePath = paras.getOutFolder() + System.getProperty("file.separator") + "scaffolds.fasta";
////		this.cntfile = cntfile;
//	}	
//	
	
	public ScaffoldWriter(Parameter paras, List<NodePath> paths, Map<String, Contig> cnts)
	{
		this(paras, paths);
		this.cnts = cnts;
	}
	public ScaffoldWriter(Parameter paras, List<NodePath> paths)
	{
		this.paras = paras;
		this.paths = paths;
	}
	
	
	public void write()
	{
		if(paths == null || paths.isEmpty())
			return;
		long start = System.currentTimeMillis();
		filePath = paras.getOutFolder() + System.getProperty("file.separator") + "scaffolds.fasta";
		try{
//			this.readCntFile();
			out = new File(filePath);
			if (out.exists()) {
				logger.info("The output file of scaffold is exist! It will not be overwrited!");
				return;
			}
			if (!out.createNewFile()) {
				logger.info("ScaffoldWriter: The output file of scaffolds could not create!");
				return;
			}
			fw = new FileWriter(out);
			bw = new BufferedWriter(fw);
			int index = 0;
			List<Integer> lens = new ArrayList<Integer>();
			for(NodePath np : paths)
			{
				String seqs = this.buildScaffold(np, index);
				int len = seqs.length(); 
				bw.write(">Scaffolds_" + index + "  " + len);
				bw.newLine();
				bw.write(seqs);
				bw.newLine();
				lens.add(len);
				index++;
			}
			// write the contigs not including in paths, excluding repeative contigs;
			for(Map.Entry<String, Contig> entry : cnts.entrySet())
			{
				Contig c = entry.getValue();
				int len = c.getLength();
//				if(c.getLength() >= paras.getMinContLen() && !c.isUsed() && !c.isRepeat())
//				{
//					bw.write(">Scaffolds_" + index + "  " + len);
//					bw.newLine();
//					bw.write(c.getForwardSeqs());
//					bw.newLine();
//					lens.add(len);
//					index++;
//				}
				if(!c.isUsed() && !c.isRepeat() && !c.getIsMisassembly())
				{
					bw.write(">Scaffolds_" + index + "  " + c.getID() + " " + len);
					bw.newLine();
					bw.write(c.getForwardSeqs());
					bw.newLine();
					lens.add(len);
					index++;
				}
			}
			bw.flush();
			bw.close();
			N50Writer n50 = new N50Writer(paras, "scaffolds", lens);
			n50.write();
		} catch(IOException e)
		{
			logger.error(this.getClass().getName() + "\t" + e.getMessage());
		} catch(Exception e)
		{
			logger.error(this.getClass().getName() + "\t" + e.getMessage());
		} finally
		{
			try
			{
				if(bw != null)
					bw.close();
			} catch(Exception e)
			{
				logger.error(this.getClass().getName() + "\t" + e.getMessage());
			}
		}
		long end = System.currentTimeMillis();
		logger.info("Scaffold writing, erase time: " + (end - start) + " ms");
	}

//	public void writeByContigFileEncapsulate()
//	{
//		if(paths == null || paths.isEmpty())
//			return;
//		long start = System.currentTimeMillis();
////		filePath = paras.getOutFolder() + System.getProperty("file.separator") + "scaffolds.fasta";
//		try{
//			this.readCntFile();
//			out = new File(filePath);
//			if (out.exists()) {
//				logger.info("The output file of scaffold is exist! It will not be overwrited!");
//				return;
//			}
//			if (!out.createNewFile()) {
//				logger.info("ScaffoldWriter: The output file of scaffolds could not create!");
//				return;
//			}
//			fw = new FileWriter(out);
//			bw = new BufferedWriter(fw);
//			int index = 0;
//			for(NodePath np : paths)
//			{
//				String seqs = this.buildScaffoldByCntFileEncapsulate(np, index);
//				bw.write(">Scaffolds_" + index + "  " + seqs.length());
//				bw.newLine();
//				bw.write(seqs);
//				bw.newLine();
//				index++;
//			}		
//		} catch(IOException e)
//		{
//			logger.error(this.getClass().getName() + "\t" + e.getMessage());
//		} catch(Exception e)
//		{
//			logger.error(this.getClass().getName() + "\t" + e.getMessage());
//		} finally
//		{
//			try
//			{
//				if(bw != null)
//					bw.close();
//				if(fw != null)
//					fw.close();
//			} catch(IOException e)
//			{
//				logger.error(this.getClass().getName() + "\t" + e.getMessage());
//			} catch(Exception e)
//			{
//				logger.error(this.getClass().getName() + "\t" + e.getMessage());
//			}
//		}
//		long end = System.currentTimeMillis();
////		logger.debug("concatenate time : " + concattime + " ms");
////		logger.debug("build scaffolds time : " + buildscaftime + " ms");
//		logger.info("Scaffold writing, erase time: " + (end - start) + " ms");
//	}
	
	
	private String buildScaffold(NodePath path, int index)
	{
//		long start = System.currentTimeMillis();
		StringBuilder sb = new StringBuilder();
		int size = path.getPathSize();
		Node current =  null;
		String cId = null;
		String seq = null;
		int dist = 0;
		int sd = 0;
		for(int i = 0; i < size; i++)
		{
			current = path.getElement(i);
			if(i == 0)
			{
				cId = current.getCnt().getID();
//				seq = cntfile.getOriginalSeqByNewId(cId);
//				seq = cnts.get(cId).getForwardSeqs();
//				seq.trim();
				Strand cStrand = current.getStrand();
//				Contig cnt = cnts.get(cId);
				if(cStrand == null || cStrand.equals(Strand.FORWARD))
					seq = cnts.get(cId).getForwardSeqs();
				else
					seq = cnts.get(cId).getComplementReverseSeqs();
				sb.append(seq);
				dist = current.getMeanDist2Next();
				sd = current.getSdDist2Next();
			} else
			{
				cId = current.getCnt().getID();
//				seq = cntfile.getOriginalSeqByNewId(cId);
//				seq = cnts.get(cId).getForwardSeqs();
//				seq.trim();
				if(current.getStrand().equals(Strand.FORWARD))
					seq = cnts.get(cId).getForwardSeqs();
				else
					seq = cnts.get(cId).getComplementReverseSeqs();
				if(dist < 0)
				{
					// global sequence alignment method to concatenate two seqs;
//					String temp = concatenate(sb.toString(), seq, dist, sd);
					// directly concatencate two seqs;
					String temp = concatenate(sb.toString(), seq, dist, sd);
					sb.delete(0, sb.length());
					sb.append(temp);
					dist = current.getMeanDist2Next();
					sd = current.getSdDist2Next();
				} else
				{
					String N = this.repeatString("N", dist);
					sb.append(N);
					sb.append(seq);
					dist = current.getMeanDist2Next();
					sd = current.getSdDist2Next();
				}
			}
		}
//		long end = System.currentTimeMillis();
//		buildscaftime += (end - start);
		return sb.toString();
	}
	
//	public String buildScaffoldByCntFileEncapsulate(NodePath path, int index)
//	{
////		long start = System.currentTimeMillis();
//		StringBuffer sb = new StringBuffer();
//		int size = path.getPathSize();
//		Node current =  null;
//		String cId = null;
//		String seq = null;
//		int dist = 0;
//		int sd = 0;
//		for(int i = 0; i < size; i++)
//		{
//			current = path.getElement(i);
//			if(i == 0)
//			{
//				cId = current.getCnt().getID();
//				seq = cntfile.getOriginalSeqByNewId(cId);
//				seq.trim();
//				if(current.getStrand().equals(Strand.REVERSE))
//					seq = this.getReverseSeq(seq);
//				sb.append(seq);
//				dist = current.getMeanDist2Next();
//				sd = current.getSdDist2Next();
//			} else
//			{
//				cId = current.getCnt().getID();
//				seq = cntfile.getOriginalSeqByNewId(cId);
//				seq.trim();
//				if(current.getStrand().equals(Strand.REVERSE))
//					seq = this.getReverseSeq(seq);
//				if(dist < 0)
//				{
//					// global sequence alignment method to concatenate two seqs;
////					String temp = concatenate(sb.toString(), seq, dist, sd);
//					// directly concatencate two seqs;
//					String temp = concatenate(sb.toString(), seq, dist, sd);
//					sb.delete(0, sb.length());
//					sb.append(temp);
//					dist = current.getMeanDist2Next();
//					sd = current.getSdDist2Next();
//				} else
//				{
//					String N = this.repeatString("N", dist);
//					sb.append(N);
//					sb.append(seq);
//					dist = current.getMeanDist2Next();
//					sd = current.getSdDist2Next();
//				}
//			}
//		}
////		long end = System.currentTimeMillis();
////		buildscaftime += (end - start);
//		return sb.toString();
//	}
	

//	public void write() {
//		// TODO Auto-generated method stub
//		if (filePath == null)
//			return;
//		File out = null;
//		FileWriter fw = null;
//		BufferedWriter bw = null;
//		PBReader pbReader = null;
//		GapRecordReader grReader = null;
//		try {
//			out = new File(filePath);
//			if (out.exists()) {
//				logger.debug("The output file of scaffold is exist! It will not be overwrited!");
//				logger.info("The output file of scaffold is exist! It will not be overwrited!");
//				return;
//			}
//			if (!out.createNewFile()) {
//				logger.debug("ScaffoldWriter: The output file of scaffolds could not create!");
//				logger.info("ScaffoldWriter: The output file of scaffolds could not create!");
//				return;
//			}
//			grReader = new GapRecordReader(paras);
//			List<GapRecord> gapRecords = grReader.read();
//			pbReader = new PBReader(paras);
//			Map<String, PBRead> pbReads = pbReader.read();
//			fw = new FileWriter(out);
//			bw = new BufferedWriter(fw);
//			int count = 0; // scaffolds number;
//			int sLen = 0; // scaffolds length;
//			StringBuffer sb = null;
//			// boolean isAdded = false;
//			boolean isNextUsed = false;
//			Node node = null;
//			String id = null;
//			String seq = null;
//			Node nNode = null;
//			String nId = null;
//			String nSeq = null;
//			for (NodePath p : paths) {
//				// System.out.println(count + " path");
//				sb = new StringBuffer();
//				bw.write(">scaffolds_" + count);
//				// logger.debug(">scaffolds_" + count);
//				// System.out.println(">scaffolds_" + count);
//				bw.newLine();
//				// if the path size equal to 1,
//				if (p.getPathSize() == 1) {
//					node = p.getElement(0);
//					id = node.getCnt().getID();
//					seq = "";
//					if (node.getStrand().equals(Strand.FORWARD))
//						seq = cnts.get(id).getSequenceAsString();
//					else
//						seq = cnts.get(id).getReverseComplementSeq();
//					seq = seq.trim();
//					bw.write(seq);
//					bw.newLine();
//					// logger.debug(">" + id + "\n" +seq);
//					// System.out.println(">" + id + "\n" +seq);
//					node = null;
//					id = null;
//					seq = null;
//					count++;
//					continue;
//				}
//				// else the path size large than 1;
//				for (int i = 0; i < p.getPathSize(); i++) {
//					if (i == p.getPathSize() - 1 && isNextUsed) {
//						if (sb.length() != 0)
//							bw.write(sb.toString());
//						// logger.debug(sb.toString());
//						// System.out.println(sb.toString());
//						isNextUsed = false;
//						sb = null;
//						break;
//					}
//					if (i == p.getPathSize() - 1 && !isNextUsed) {
//						node = p.getElement(i);
//						id = node.getCnt().getID();
//						seq = "";
//						if (node.getStrand().equals(Strand.FORWARD))
//							seq = cnts.get(id).getSequenceAsString();
//						else
//							seq = cnts.get(id).getReverseComplementSeq();
//						bw.write(seq);
//						// logger.debug(">" + id + "\n" +seq);
//						// System.out.println(">" + id + "\n" +seq);
//						node = null;
//						id = null;
//						seq = null;
//						isNextUsed = false;
//						break;
//					}
//					node = p.getElement(i);
//					id = node.getCnt().getID();
//					seq = "";
//					if (node.getStrand().equals(Strand.FORWARD))
//						seq = cnts.get(id).getSequenceAsString();
//					else
//						seq = cnts.get(id).getReverseComplementSeq();
//					// logger.debug(seq);
//					// System.out.println(">" + id + "\n" +seq);
//					int nLen = node.getMeanDist2Next();
//					int sdLen = node.getSdDist2Next();
//					if (nLen < 0) {
//						nNode = p.getElement(i + 1);
//						nId = nNode.getCnt().getID();
//						nSeq = "";
//						if (nNode.getStrand().equals(Strand.FORWARD))
//							nSeq = cnts.get(nId).getSequenceAsString();
//						else
//							nSeq = cnts.get(nId).getReverseComplementSeq();
//						// logger.debug(nSeq);
//						// System.out.println(">" + nId + "\n" + nSeq);
//						if (isNextUsed) {
//							String temp = concatenate(sb.toString(), nSeq, nLen, sdLen);
//							// System.out.println(id + "\t" + nId + "merge seq
//							// :\t" + temp);
//							sb.delete(0, sb.length());
//							sb.append(temp);
//							// logger.debug(temp);
//							// System.out.println(">" + id + "_" + nId + "\n" +
//							// temp);
//							nNode = null;
//							nId = null;
//							nSeq = null;
//							temp = null;
//							isNextUsed = true;
//						} else {
//							String temp = concatenate(seq, nSeq, nLen, sdLen);
//							// System.out.println(id + "\t" + nId + " merge seq
//							// :\t" + temp);
//							sb.append(temp);
//							// logger.debug(temp);
//							// System.out.println(">" + id + "_" + nId + "\n" +
//							// temp);
//							nNode = null;
//							nId = null;
//							nSeq = null;
//							temp = null;
//							isNextUsed = true;
//						}
//					} else {
//						if (sb.length() != 0) {
//							bw.write(sb.toString());
//							// logger.debug(sb.toString());
//							// System.out.println(">length" + sb.length() + "\n"
//							// + sb.toString());
//							sb = null;
//							sb = new StringBuffer();
//						} else {
//							bw.write(seq);
//							// logger.debug(seq);
//							// System.out.println(seq);
//							seq = null;
//						}
//						// if not the last element, write the N
//						if (i != p.getPathSize() - 1)
//							bw.write(repeatString("N", nLen));
//						// logger.debug(repeatString("N", nLen));
//						// System.out.println(repeatString("N", nLen));
//						isNextUsed = false;
//					}
//				}
//				isNextUsed = false;
//				bw.newLine();
//				count++;
//				sb = null;
//				System.gc();
//			}
//			// for (NodePath p : paths) {
//			// sb = new StringBuilder();
//			// bw.write(">scaffolds_" + count + "\n");
//			// for (int i = 0; i < p.getPathSize(); i++) {
//			// if(i == p.getPathSize() - 1 && isAdded)
//			// continue;
//			// Node node = p.getElement(i);
//			// String id = node.getCnt().getID();
//			// String seq = "";
//			// if(node.getStrand().equals(Strand.FORWARD))
//			// seq = cnts.get(id).getSequenceAsString();
//			// else
//			// seq = cnts.get(id).getReverseComplementSeq();
//			// int nLen = node.getMeanDist2Next();
//			// int sdLen = node.getSdDist2Next();
//			// if(nLen < 0){
//			// Node nNode = p.getElement(i + 1);
//			// String nId = nNode.getCnt().getID();
//			// String nSeq = "";
//			// if(nNode.getStrand().equals(Strand.FORWARD))
//			// nSeq = cnts.get(nId).getSequenceAsString();
//			// else
//			// nSeq = cnts.get(nId).getReverseComplementSeq();
//			// if(isAdded){
//			// String temp = concatenate(sb.toString(), nSeq, nLen, sdLen);
//			// sb.append(temp);
//			// isAdded = true;
//			// } else {
//			// String temp = concatenate(seq, nSeq, nLen, sdLen);
//			// sb.append(temp);
//			// isAdded = true;
//			// }
//			// } else {
//			// if(!isAdded)
//			// sb.append(seq);
//			// if(i != p.getPathSize() - 1)
//			// sb.append(repeatString("N", nLen));
//			// isAdded = false;
//			// }
//			//// if (i != p.getPathSize() - 1) {
//			//// if (nLen < 0){
//			//// int len = nLen + sdLen;
//			//// // get next element;
//			//// Node nNode = p.getElement(i + 1);
//			//// String nId = nNode.getCnt().getID();
//			//// String nSeq = "";
//			//// if(nNode.getStrand().equals(Strand.FORWARD))
//			//// nSeq = cnts.get(nId).getSequenceAsString();
//			//// else
//			//// nSeq = cnts.get(id).getReverseComplementSeq();
//			//// String cSeq = concatenate(seq, nSeq, nLen, sdLen);
//			//// bw.write(cSeq);
//			////// bw.write(repeatString("M", nLen));
//			//// } else{
//			//// bw.write(seq);
//			//// bw.write(repeatString("N", nLen));
//			//// }
//			//// }
//			// }
//			// bw.write(sb.toString());
//			// bw.write("\n");
//			// isAdded = false;
//			// count++;
//			// }
//
//		} catch (IllegalArgumentException e) {
//			logger.debug(this.getClass().getName() + "\t" + e.getMessage() + "\t" + "IllegalArgumentException.");
//			logger.error(this.getClass().getName() + "\t" + e.getMessage() + "\t" + "IllegalArgumentException.");
//		} catch (IOException e) {
//			logger.debug(this.getClass().getName() + "\t" + e.getMessage() + "\t" + "IOException.");
//			logger.error(this.getClass().getName() + "\t" + e.getMessage() + "\t" + "IOException.");
//		} catch (ClassCastException e) {
//			logger.debug(this.getClass().getName() + "\t" + e.getMessage() + "\t" + "ClassCastException.");
//			logger.error(this.getClass().getName() + "\t" + e.getMessage() + "\t" + "ClassCastException.");
//		} catch (NullPointerException e) {
//			logger.debug(this.getClass().getName() + "\t" + e.getMessage() + "\t" + "NullPointerException.");
//			logger.error(this.getClass().getName() + "\t" + e.getMessage() + "\t" + "NullPointerException.");
//		} catch (Exception e) {
//			logger.debug(this.getClass().getName() + "\t" + e.getMessage() + "\t" + "Exception.");
//			logger.error(this.getClass().getName() + "\t" + e.getMessage() + "\t" + "Exception.");
//		} finally {
//			if (bw != null)
//				try {
//					bw.close();
//				} catch (IOException e) {
//					logger.debug(this.getClass().getName() + "\t" + e.getMessage());
//					logger.error(this.getClass().getName() + "\t" + e.getMessage());
//				}
//		}
//
//	}
	
	// read the contigs file;
	private void readCntFile()
	{
//		long start = System.currentTimeMillis();
		ContigReader cr = new ContigReader(paras);
		cnts = cr.read();
//		long end = System.currentTimeMillis();
//		logger.info("Reading Contig file, erase time: " +  (end - start) + " ms.");
	}

	// if times larger than or equal to 0, used N indicated
	// else times less than 0, used M indicated;
	private String repeatString(String str, int times) {
		if (str == null)
			throw new IllegalArgumentException("ScaffoldWriter: The string could not be null!");
		// if(times < 0)
		// throw new IllegalArgumentException("ScaffoldWriter: The repeat times
		// could not be negative!");
		// StringBuffer sb = new StringBuffer(str);
		// if (times < 0) {
		// times = 0 - times;
		// for (int i = 0; i < times; i++)
		// sb.append(str);
		// } else {
		// for (int i = 1; i < times; i++)
		// sb.append(str);
		// }
		// return sb.toString();
		return new String(new char[times]).replace("\0", str);
	}
	
	
//	private String concatenate2 (String seq1, String seq2, int len, int sd)
//	{
////		long start = System.currentTimeMillis();
//		int range = Math.abs(len) + 5 * Math.abs(sd);
//		int len1 = seq1.length();
//		int len2 = seq2.length();
//		StringBuffer sb = new StringBuffer();
//		String subSeq1 = null;
//		String subSeq2 = null;
//		File file = null;
//		FileWriter fw = null;
//		BufferedWriter fbw = null;
//		try{
//		file = new File(paras.getOutFolder() + System.getProperty("file.separator") + "overlapseqs.out");
//		fw = new FileWriter(file, true);
//		fbw = new BufferedWriter(fw);
//		if(len1 < range)
//			subSeq1 = seq1;
//		else
//			subSeq1 = seq1.substring(len1 - range);
//		sb.append(seq1);
//		// for the case if the range is large than seq2 length, 
//		// we will directly used seq1.
//		if(range < len2) 
//		{	subSeq2 = seq2.substring(0, range);
//			seq2 = seq2.substring(range, len2 - 1);
//			sb.append(seq2);
//		} else
//		{
//			subSeq2 = seq2;
//		}
////		logger.debug(subSeq1 + "\t" + subSeq2); 
//		fbw.write(subSeq1 + "\t" + subSeq2);
//		fbw.newLine();
//		fbw.flush();
//		} catch(IOException e)
//		{
//			logger.debug(e.getMessage());
//		} catch(Exception e)
//		{
//			logger.debug(e.getMessage());
//		}
////		long end = System.currentTimeMillis();
////		concattime += (end - start);
//		return sb.toString();
//	}

	private String concatenate(String seq1, String seq2, int len, int sd) {
//		long startTime = System.currentTimeMillis();
		// 99% region
		int range = Math.abs(len) + 5 * Math.abs(sd);
		StringBuffer sb = new StringBuffer();
		String subRestSeq1 = null;
		String subSeq1 = null;
		String subSeq2 = null;
		String subRestSeq2 = null;
		int s1Len = seq1.length();
		int s2Len = seq2.length();
		if(range >= s1Len)
		{
			subSeq1 = seq1;
			subRestSeq1 = "";
		} else
		{
			int index = s1Len - range;
			subSeq1 = seq1.substring(index);
			subRestSeq1 = seq1.substring(0, index);
		}
		if(range >= s2Len)
		{
			subSeq2 = seq2;
			subRestSeq2 = "";
		} else
		{
			subSeq2 = seq2.substring(0, range);
			subRestSeq2 = seq2.substring(range);
		}
		SmithWaterman sw = new SmithWaterman(subSeq1, subSeq2);
		sb.append(subRestSeq1);
		sb.append(sw.getConsensus());
		sb.append(subRestSeq2);
//		long endTime = System.currentTimeMillis();
//		concattime += (endTime - startTime);
		return sb.toString();
	}

	
	/**
	 * get contig reverse sequence 
	 * @param seq
	 * @return
	 */
//	private String getReverseSeq(String seq)
//	{
//		if(seq == null || seq.length() == 0)
//			return "";
//		StringBuffer sb = new StringBuffer();
//		seq.toUpperCase(); 
//		for (int j = (seq.length() - 1); j >= 0; j--) {
//			switch (seq.charAt(j)) {
//			case 'A':
//				sb.append("T");
//				break;
//			case 'T':
//				sb.append("A");
//				break;
//			case 'C':
//				sb.append("G");
//				break;
//			case 'G':
//				sb.append("C");
//				break;
//			default:
//				sb.append("N");
//				break;
//			}
//		}
//		return sb.toString();
//	}
}
