# Supplementary material for: LRScaf: improving draft genomes using long noisy reads
Source: BMC Genomics. 2019 Dec 9;20:955. doi: 10.1186/s12864-019-6337-2 (PMC6902338; doi:10.1186/s12864-019-6337-2)
Supplement: Supplementary file 3 — Additional file 3. LRScaf (1.1.7). The latest version for LRScaf includes source codes and executable files. [file 12864_2019_6337_MOESM3_ESM.zip › lrscaf-1.1.7/src/agis/ps/file/TriadLinkWriter.java]

/*
*File: agis.ps.file.TriadLinkWriter.java
*User: mqin
*Email: mqin@ymail.com
*Date: 2016年5月13日
*/
package agis.ps.file;

import java.io.BufferedWriter;
import java.io.File;
import java.io.FileWriter;
import java.io.IOException;
//import java.util.Arrays;
import java.util.List;
//import java.util.Map;

import org.slf4j.Logger;
import org.slf4j.LoggerFactory;

import agis.ps.link.Edge;
import agis.ps.link.ILink;
import agis.ps.link.TriadLink;
import agis.ps.seqs.Contig;
import agis.ps.util.Parameter;

public class TriadLinkWriter {
	public static Logger logger = LoggerFactory.getLogger(TriadLinkWriter.class);
	private Parameter paras;
//	private List<TriadLink> triads;
	private File file = null;
	private FileWriter fw = null;
	private BufferedWriter bw = null;

	public TriadLinkWriter(Parameter paras) {
		this.paras = paras;
	}

//	public TriadLinkWriter(Parameter paras, List<TriadLink> triads) {
//		this.paras = paras;
//		this.triads = triads;
//	}

	public void init() {
		try {
			file = new File(paras.getOutFolder() + System.getProperty("file.separator") + "triadlinks.info");
			if (!file.exists())
				file.createNewFile();
			fw = new FileWriter(file, true);
			bw = new BufferedWriter(fw);
		} catch (IOException e) {
			logger.error(this.getClass().getName() + "\t" + e.getMessage());
		} catch (Exception e) {
			logger.error(this.getClass().getName() + "\t" + e.getMessage());
		}
	}

//	public void write() {
//		String outFolder = paras.getOutFolder();
//		String fileName = outFolder + System.getProperty("file.separator") + "triad_link.info";
//		File file = null;
//		FileWriter fw = null;
//		BufferedWriter bw = null;
//		try {
//			file = new File(fileName);
//			if (file.exists()) {
//				logger.debug(this.getClass().getName() + " The output file " + fileName
//						+ " is exist! It will not be overwrited!");
//				logger.info(this.getClass().getName() + " The output file " + fileName
//						+ " is exist! It will not be overwrited!");
//				return;
//			}
//			if (!file.createNewFile()) {
//				logger.debug(this.getClass().getName() + " The output file " + fileName + " could not be created!");
//				logger.info(this.getClass().getName() + " The output file " + fileName + " could not be created!");
//				return;
//			}
//			fw = new FileWriter(file);
//			bw = new BufferedWriter(fw);
//			for (TriadLink tl : triads) {
//				Contig pre = tl.getPrevious();
//				Contig mid = tl.getMiddle();
//				Contig lst = tl.getLast();
//				bw.write(pre.getID() + "," + mid.getID() + "," + lst.getID() + "," + tl.getSupLinks());
//				// bw.write(pre.getID() + "(length=" + pre.getLength() + ")," +
//				// mid.getID() + "(length=" + mid.getLength() + ")," +
//				// lst.getID() + "(length=" + lst.getLength() + ")," +
//				// "supLinks=" + tl.getSupLinks());
//				bw.newLine();
//			}
//			bw.flush();
//		} catch (IOException e) {
//			logger.error(this.getClass().getName() + "\t" + e.getMessage() + "\t" + e.getClass().getName());
//		} finally {
//			try {
//				if (bw != null)
//					bw.close();
//			} catch (IOException e) {
//				logger.error(this.getClass().getName() + "\t" + e.getMessage() + "\t" + e.getClass().getName());
//			}
//		}
//	}

	public void write(List<ILink> triads) {
		try {
			for (int i = 0; i < triads.size(); i++) {
				TriadLink tl = (TriadLink)triads.get(i);
				Contig pre = tl.getPrevious();
				Contig mid = tl.getMiddle();
				Contig lst = tl.getLast();
				String line = null;
				if (mid == null)
					line = pre.getID() + ",-" + "," + lst.getID() + "," + tl.getSupLinks();
				else
					line = pre.getID() + "," + mid.getID() + "," + lst.getID() + "," + tl.getSupLinks();
				bw.write(line);
				bw.newLine();
			}
			bw.flush();
//			bw.close();
		} catch (IOException e) {
			logger.error(this.getClass().getName() + "\t" + e.getMessage() + "\t" + e.getClass().getName());
		} catch (Exception e) {
			logger.error(this.getClass().getName() + "\t" + e.getMessage());
		}
	}

//	public void write2(TriadLink triad) {
//		try {
//
//			Contig pre = triad.getPrevious();
//			Contig mid = triad.getMiddle();
//			Contig lst = triad.getLast();
//			String line = null;
//			if (mid == null)
//				line = pre.getID() + ",-" + "," + lst.getID() + "," + triad.getSupLinks();
//			else
//				line = pre.getID() + "," + mid.getID() + "," + lst.getID() + "," + triad.getSupLinks();
//			bw.write(line);
//			bw.newLine();
//			bw.flush();
//		} catch (IOException e) {
//			logger.error(this.getClass().getName() + "\t" + e.getMessage() + "\t" + e.getClass().getName());
//		}
//	}
//	
	public void write4Edges(List<Edge> edges)
	{
		try
		{
			if(edges != null && !(edges.isEmpty()))
			{
				Edge e = edges.get(0);
				Contig origin = e.getOrigin();
				Contig terminus = e.getTerminus();
				int support = e.getLinkNum();
				String line = origin.getID() + ",-," + terminus.getID() + "," + support;
				bw.write(line);
				bw.newLine();
				bw.flush();
			}
		} catch(IOException e)
		{
			logger.error(this.getClass().getName() + "\t" + e.getMessage() + "\t" + e.getClass().getName());
		} catch(Exception e)
		{
			logger.error(this.getClass().getName() + "\t" + e.getMessage() + "\t" + e.getClass().getName());
		}
	}
//
	public void close() {
		try {
			if (bw != null)
				bw.close();
		} catch (IOException e) {
			logger.error(this.getClass().getName() + "\t" + e.getMessage());
		}
	}
}
