# Supplementary material for: LRScaf: improving draft genomes using long noisy reads
Source: BMC Genomics. 2019 Dec 9;20:955. doi: 10.1186/s12864-019-6337-2 (PMC6902338; doi:10.1186/s12864-019-6337-2)
Supplement: Supplementary file 3 — Additional file 3. LRScaf (1.1.7). The latest version for LRScaf includes source codes and executable files. [file 12864_2019_6337_MOESM3_ESM.zip › lrscaf-1.1.7/src/agis/ps/graph/IUntangler.java]

/*
*File: agis.ps.util.Untangler.java
*User: mqin
*Email: mqin@ymail.com
*Date: 2016年4月27日
*/
package agis.ps.graph;

//import java.util.List;
//import java.util.Vector;

import org.slf4j.Logger;
import org.slf4j.LoggerFactory;

//import agis.ps.link.Edge;
//import agis.ps.seqs.Contig;

public interface IUntangler {
	final static Logger logger = LoggerFactory.getLogger(IUntangler.class);
	
	public void transitiveReducting();
	
	public void linearMergin();
	// delete the error prone edge by ratio, it mean if one node have more than 2 adjacent vertex, if the
	// edge A->B(10), C->B(20) and D->B(2), the edge D->B(2) might be error, so delete it;
	public void delErrorProneEdge(double ratio);
	// delete tip when the divergence point have a path that contains only one node;
	public void delTips();
	// delete A->A edges;
	public void delCyclerEdges();
}
