# Supplementary material for: LRScaf: improving draft genomes using long noisy reads
Source: BMC Genomics. 2019 Dec 9;20:955. doi: 10.1186/s12864-019-6337-2 (PMC6902338; doi:10.1186/s12864-019-6337-2)
Supplement: Supplementary file 3 — Additional file 3. LRScaf (1.1.7). The latest version for LRScaf includes source codes and executable files. [file 12864_2019_6337_MOESM3_ESM.zip › lrscaf-1.1.7/src/agis/ps/link/ILink.java]

/*
*File: agis.ps.link.ILink.java
*User: mqin
*Email: mqin@ymail.com
*Date: 2016年1月12日
*/
package agis.ps.link;

public interface ILink {
	public int getDistance();
}
