# Supplementary material for: LRScaf: improving draft genomes using long noisy reads
Source: BMC Genomics. 2019 Dec 9;20:955. doi: 10.1186/s12864-019-6337-2 (PMC6902338; doi:10.1186/s12864-019-6337-2)
Supplement: Supplementary file 3 — Additional file 3. LRScaf (1.1.7). The latest version for LRScaf includes source codes and executable files. [file 12864_2019_6337_MOESM3_ESM.zip › lrscaf-1.1.7/src/agis/ps/path/InternalNode.java]

/*
*File: agis.ps.path.InternalPath2.java
*User: mqin
*Email: mqin@ymail.com
*Date: 2017年1月17日
*/
package agis.ps.path;

import agis.ps.seqs.Contig;

public class InternalNode {
	private InternalNode parent;
	private Contig child;
	private boolean isLeaf;
	public InternalNode getParent() {
		return parent;
	}
	public void setParent(InternalNode parent) {
		this.parent = parent;
	}
	public Contig getChild() {
		return child;
	}
	public void setChild(Contig child) {
		this.child = child;
	}
	public boolean isLeaf() {
		return isLeaf;
	}
	public void setLeaf(boolean isLeaf) {
		this.isLeaf = isLeaf;
	}
	@Override
	public String toString() {
		return "InternalPath2 [parent=" + parent + ", chile=" + child + ", isLeaf=" + isLeaf + "]";
	}	
}
