# Supplementary material for: LRScaf: improving draft genomes using long noisy reads
Source: BMC Genomics. 2019 Dec 9;20:955. doi: 10.1186/s12864-019-6337-2 (PMC6902338; doi:10.1186/s12864-019-6337-2)
Supplement: Supplementary file 3 — Additional file 3. LRScaf (1.1.7). The latest version for LRScaf includes source codes and executable files. [file 12864_2019_6337_MOESM3_ESM.zip › lrscaf-1.1.7/src/agis/ps/path/InternalPathComparator.java]

/*
*File: agis.ps.path.InternalPathComparator.java
*User: mqin
*Email: mqin@ymail.com
*Date: 2016年12月22日
*/
package agis.ps.path;

import java.util.Comparator;

import agis.ps.path.InternalPath;

public class InternalPathComparator implements Comparator<InternalPath> {
	@Override
	public int compare(InternalPath o1, InternalPath o2) {
		// TODO Auto-generated method stub
		if(o1.getScore() > o2.getScore())
			return -1;
		else if(o1.getScore() < o2.getScore())
			return 1;
		else
			return 0;
	}
}
