# Supplementary material for: LRScaf: improving draft genomes using long noisy reads
Source: BMC Genomics. 2019 Dec 9;20:955. doi: 10.1186/s12864-019-6337-2 (PMC6902338; doi:10.1186/s12864-019-6337-2)
Supplement: Supplementary file 3 — Additional file 3. LRScaf (1.1.7). The latest version for LRScaf includes source codes and executable files. [file 12864_2019_6337_MOESM3_ESM.zip › lrscaf-1.1.7/src/agis/ps/seqs/Contig.java]

/*
*File: agis.ps.link.Contig.java
*User: mqin
*Email: mqin@ymail.com
*Date: 2016年1月12日
*/
package agis.ps.seqs;

import java.util.ArrayList;
import java.util.List;

import agis.ps.util.MisassemblyRegion;

public class Contig {
	
	private String id;
	private int length;
	private byte [] seqs;
	private boolean isUsed; // defined this contig is used or not during scaffolding;
	private boolean isRepeat; // defined this contig is repeat or not;
	private boolean isMisassembly;
	private List<MisassemblyRegion> misassemblies;
	
	public Contig() {
		if(misassemblies == null)
			misassemblies = new ArrayList<MisassemblyRegion>();
		this.misassemblies.clear();
	}
	
	public void setIsMisassembly(boolean isMisassembly)
	{
		this.isMisassembly = isMisassembly;
	}
	
	public boolean getIsMisassembly()
	{
		return this.isMisassembly;
	}
	
	public void addMisassemblyRegion(MisassemblyRegion mr)
	{
		this.misassemblies.add(mr);
	}
	
	public List<MisassemblyRegion> getMisassemblyRegion()
	{
		return this.misassemblies;
	}
	
	public void seteMisassemblyRegions(List<MisassemblyRegion> mrs)
	{
		this.misassemblies = mrs;
	}
	
	public boolean isRepeat()
	{
		return this.isRepeat;
	}
	
	public void setIsRepeat(boolean isRepeat)
	{
		this.isRepeat = isRepeat;
	}
	
	public boolean isUsed()
	{
		return this.isUsed;
	}
	
	public void setIsUsed(boolean isUsed)
	{
		this.isUsed = isUsed;
	}

	public String getID() {
		return this.id;
	}

	public void setID(String iD) {
		this.id = iD;
	}

	@Override
	public boolean equals(Object o) {
		if(o == null)
			return false;
		Contig c = (Contig) o;
		if (c.getID().equals(this.getID()))
			return true;
		return false;
	}

	@Override
	public String toString() {
		return "Contig [ID=" + this.id + "]";
	}
	
	public int getLength()
	{
		return this.length;
	}
	
	public void setLength(int length)
	{
		this.length = length;
	}
	
	public void setSeqs(String seqs)
	{
		this.seqs = this.encode(seqs);
	}
	
	public String getForwardSeqs()
	{
		return this.decode(seqs, length);
	}
	
	// need to modify;
	public String getComplementReverseSeqs()
	{
		if(seqs == null || length == 0)
			return "";
		StringBuffer sb = new StringBuffer();
		for(int i = seqs.length - 1; i >= 0; i--)
		{
			byte value = seqs[i];
			StringBuffer temp = new StringBuffer();
			for(int j = 3; j >= 0; j--)
			{
				byte base = (byte) ((value >> (2*j)) & 0x03);
				switch(base){
				case 0x00:
					temp.append("T");
					break;
				case 0x01:
					temp.append("G");
					break;
				case 0x02:
					temp.append("C");
					break;
				case 0x03:
					temp.append("A");
					break;
				}
			}
			sb.append(temp.reverse());
		}
		int size = sb.length();
		return sb.toString().substring(size - length);
		
		// original method
//		String seq = this.decode(seqs, length);
//		if(seq == null || seq.length() == 0)
//			return "";
//		StringBuffer sb = new StringBuffer();
//		seq.toUpperCase(); 
//		for (int j = (seq.length() - 1); j >= 0; j--) {
//			switch (seq.charAt(j)) {
//			case 'A':
//				sb.append("T");
//				break;
//			case 'T':
//				sb.append("A");
//				break;
//			case 'C':
//				sb.append("G");
//				break;
//			case 'G':
//				sb.append("C");
//				break;
//			default:
//				sb.append("N");
//				break;
//			}
//		}
//		return sb.toString();
	}
	
	private String decode(byte[] seq, int length)
	{
		StringBuffer sb = new StringBuffer();
		for(int i = 0; i < seq.length; i++)
		{
			byte value = seq[i];
			for(int j = 3; j >= 0; j--)
			{
				byte base = (byte) ((value >> (2*j)) & 0x03);
				switch(base){
				case 0x00:
					sb.append("A");
					break;
				case 0x01:
					sb.append("C");
					break;
				case 0x02:
					sb.append("G");
					break;
				case 0x03:
					sb.append("T");
					break;
				}
			}
		}
		return sb.substring(0, length);
	}
	
	private byte[] encode(String origin)
	{
		int olen = origin.length();
		int length = olen / 4 + 1;
		byte [] byteSeq = new byte[length];
		int start = 0;
		for(int i = 0; i <= origin.length()/4; i++)
		{
			String subSeq = null;
			if((start + 4) > olen)
				subSeq = origin.substring(start, olen);
			else
				subSeq = origin.substring(start, start + 4);
			byteSeq[i] = toByte(subSeq);
			start = start + 4;
		}
		return byteSeq;
	}
	
	private byte toByte(String subSeq)
	{
		subSeq = subSeq.toUpperCase();
		char [] os = subSeq.toCharArray();
	    byte [] bs = new byte[4] ;
		byte d = 0;
		for(int i = 0; i < os.length; i++ )
		{
			byte value = 0;
			switch(os[i])
			{
			case 'A' : value = 0x00;
			break;
			case 'T' : value = 0x03;
			break;
			case 'C' : value = 0x01;
			break;
			case 'G' : value = 0x02;
			break;
			}
			bs[i] = value;
		}		
		d = (byte) (((bs[0])<<6) | ((bs[1])<<4) |((bs[2]) << 2) |((bs[3]) << 0));
		return (byte) (d & 0xff);
	}
}
