# Supplementary material for: LRScaf: improving draft genomes using long noisy reads
Source: BMC Genomics. 2019 Dec 9;20:955. doi: 10.1186/s12864-019-6337-2 (PMC6902338; doi:10.1186/s12864-019-6337-2)
Supplement: Supplementary file 3 — Additional file 3. LRScaf (1.1.7). The latest version for LRScaf includes source codes and executable files. [file 12864_2019_6337_MOESM3_ESM.zip › lrscaf-1.1.7/src/agis/ps/seqs/PBRead.java]

/*
*File: agis.ps.seqs.PBRead.java
*User: mqin
*Email: mqin@ymail.com
*Date: 2016年6月2日
*/
//package agis.ps.seqs;

//import org.biojava.nbio.core.exceptions.CompoundNotFoundException;
//import org.biojava.nbio.core.sequence.DNASequence;
//import org.biojava.nbio.core.sequence.compound.DNACompoundSet;

//public class PBRead extends DNASequence{

//	public PBRead(String seq, DNACompoundSet dnaCompoundSet) throws CompoundNotFoundException {
//		 TODO Auto-generated constructor stub
//		super(seq,dnaCompoundSet);
//	}

//	@Override
//	public String toString(){
//		return "PBRead [ID: " + getAccession().getID() + ", length: " + getLength() + "]";
//	}
//}
