# Supplementary material for: LRScaf: improving draft genomes using long noisy reads
Source: BMC Genomics. 2019 Dec 9;20:955. doi: 10.1186/s12864-019-6337-2 (PMC6902338; doi:10.1186/s12864-019-6337-2)
Supplement: Supplementary file 3 — Additional file 3. LRScaf (1.1.7). The latest version for LRScaf includes source codes and executable files. [file 12864_2019_6337_MOESM3_ESM.zip › lrscaf-1.1.7/src/agis/ps/thread/MRecord2Link.java]

/** 
** Usage: TODO
** Author: mqin
** Email: mqin@outlook.com
** Date: 2019年1月23日
*/
package agis.ps.thread;

import java.util.ArrayList;
import java.util.Collections;
import java.util.Hashtable;
import java.util.LinkedList;
import java.util.List;
import java.util.Map;
import java.util.Vector;
import java.util.concurrent.Callable;
import java.util.concurrent.CountDownLatch;

import agis.ps.link.ByLocOrderComparator;
import agis.ps.link.ILink;
import agis.ps.link.Link;
import agis.ps.link.MRecord;
import agis.ps.link.TriadLink;
import agis.ps.seqs.Contig;
import agis.ps.util.Parameter;
import agis.ps.util.Strand;

public class MRecord2Link implements Callable<Map<String, List<ILink>>> {
	private List<ILink> triadlinks = null;
	private List<ILink> links = null;
	private Parameter paras;
	private List<List<MRecord>> records;
	private List<String> repeats;
	private int minOLLen;
	private double minOLRatio;
	private int maxOHLen;
	private double maxOHRatio;
	private int maxEndLen;
	private double maxEndRatio;
	private int olLength = -1500; // default overlap 100 bp will consider which
									// is the best;
	private double olRatio = 0.6;
	private double olweight = 0.6;
	private double identweight = 0.4;
	private Map<String, Contig> cnts;

	public MRecord2Link(Parameter paras, List<List<MRecord>> records, 
			List<String> repeats, Map<String, Contig> cnts
			) {
		this.paras = paras;
		this.records = records;
		this.repeats = repeats;
		this.minOLLen = paras.getMinOLLen();
		this.minOLRatio = paras.getMinOLRatio();
		this.maxOHLen = paras.getMaxOHLen();
		this.maxOHRatio = paras.getMaxOHRatio();
		this.maxEndLen = paras.getMaxEndLen();
		this.maxEndRatio = paras.getMaxEndRatio();
		this.cnts = cnts;
		this.links = new Vector<ILink>();
		this.triadlinks = new Vector<ILink>();
	}

	@Override
	public Map<String, List<ILink>> call() {
		int size = records.size();
		Map<String, List<ILink>> map = new Hashtable<String, List<ILink>>();
		for (int i = 0; i < size; i++) {
			this.mrecord2links(records.get(i));
		}
		map.put("LINKS", links);
		map.put("TRIADLINKS", triadlinks);
		return map;
	}

	private void mrecord2links(List<MRecord> records) {
		ArrayList<MRecord> valids = new ArrayList<MRecord>(records.size());
		// remove repeat;
		int size = records.size();
		for (int i = 0; i < size; i++) {
			MRecord record = records.get(i);
			String tId = record.gettName();
			if (paras.isRepMask()) {
				if (repeats.contains(tId)) {
					continue;
				}
			}
			// if(!repeats.contains(tId))
			{
				int currentPBLen = record.getqLength();
				int currentPBStart = record.getqStart();
				int currentPBEnd = record.getqEnd() - 1;
				int currentCNTLen = record.gettLength();
				int currentCNTStart = record.gettStart();
				int currentCNTEnd = record.gettEnd() - 1;
				Strand currentStrand = record.gettStrand();
				boolean isInner = false;
				int endLen = maxEndLen;
				int endDefLen = (int) Math.round(currentPBLen * maxEndRatio);
				// if max end length larger than the endDefLen, used the
				// endDefLen
				// as threshold
				if (endDefLen < maxEndLen)
					endLen = endDefLen;
				if (currentPBStart >= endLen && currentPBStart <= (currentPBLen - endLen)) {
					if (currentPBEnd <= (currentPBLen - endLen))
						isInner = true;
				}
				// the overlap length of contig
				int ol_len = currentCNTEnd - currentCNTStart + 1;
				double ratio = (double) ol_len / currentCNTLen;
				// the overhang length
				int contLeftLen = currentCNTStart;
				int contRigthLen = currentCNTLen - currentCNTEnd - 1;
				// for the reversed strand, BLASR define the coordinate
				// according to
				// aligned seq
				if (currentStrand.equals(Strand.REVERSE)) {
					int temp = contLeftLen;
					contLeftLen = contRigthLen;
					contRigthLen = temp;
				}
				int ohLen = maxOHLen;
				int ohDefLen = (int) Math.round(currentCNTLen * maxOHRatio);
				if (ohDefLen < maxOHLen)
					ohLen = ohDefLen;
				if (isInner) {
					// the overlap length less than specified value, next;
					if (ol_len < minOLLen)
						continue;
					// if the overlap length enough for specified value, the
					// ratio
					// is less than specified value, also next;
					if (ratio < minOLRatio)
						continue;
					// for two end length of contig not allow larger than
					// maxOHLen
					if (contLeftLen > ohLen || contRigthLen > ohLen)
						continue;
				} else {
					if (currentPBStart <= endLen && currentPBEnd <= endLen) {
						// checking the right side, for the end point in p1-p2
						if (contRigthLen > ohLen)
							continue;
					} else if (currentPBStart <= endLen && currentPBEnd <= (currentPBLen - endLen)) {
						// checking ol length, for the end point in p2, p3;
						if (ol_len < minOLLen)
							continue;
						if (contRigthLen > ohLen)
							continue;
					} else if (currentPBStart <= endLen && currentPBEnd >= (currentPBLen - endLen)) {
						// start point in p1-p2 and end point in p3-p4

						// do no afford info, discard
						if (contLeftLen > ohLen && contRigthLen > ohLen)
							continue;
					} else if (currentPBStart >= endLen && currentPBStart <= (currentPBLen - endLen)
							&& currentPBEnd >= (currentPBLen - endLen)) {
						// start point in p2-p3 and end point in p3-p4
						if (ol_len < minOLLen)
							continue;
						if (contLeftLen > ohLen)
							continue;
					} else if (currentPBStart >= (currentPBLen - endLen) && currentPBEnd >= (currentPBLen - endLen)) {
						if (contLeftLen > ohLen)
							continue;
					}
				}
				valids.add(record);
			}
		}
		// remove overlap contigs large than threshold;
		// They are always similarity contigs;
		size = valids.size();
		if (size <= 1)
			return;
		Collections.sort(valids, new ByLocOrderComparator());
		ArrayList<MRecord> ms = new ArrayList<MRecord>(valids.size());
		MRecord former = valids.get(0);
		MRecord current = null;
		String formerCntId = null;
		String currentCntId = null;
		// boolean isAdded = false;
		for (int i = 1; i < size; i++) {
			current = valids.get(i);
			formerCntId = former.gettName();
			currentCntId = current.gettName();
			if (formerCntId.equals(currentCntId))
				continue;
			int dist = this.getDistance(former, current);
			if (dist >= 0) {
				ms.add(former);
				if (i == (size - 1))
					ms.add(current);
				else
					former = current;
			} else {
				int formerPBStart = former.getqStart();
				int formerPBEnd = former.getqEnd();
				int currentPBStart = current.getqStart();
				int currentPBEnd = current.getqEnd();
				// checking score;
				int formerPBOLLen = formerPBEnd - formerPBStart;
				int currentPBOLLen = currentPBEnd - currentPBStart;
				double formerRatio = (double) (Math.abs(dist)) / formerPBOLLen;
				double currentRatio = (double) (Math.abs(dist)) / currentPBOLLen;
				if ((formerRatio >= olRatio || currentRatio >= olRatio) || (dist <= olLength))// should
																								// be
																								// more
																								// generalization
				{
					double formerIdentity = former.getIdentity();
					double currentIdentity = current.getIdentity();
					int formerScore = (int) Math.round(formerPBOLLen * olweight + formerIdentity * 1000 * identweight);
					int currentScore = (int) Math
							.round(currentPBOLLen * olweight + currentIdentity * 1000 * identweight);
					if (formerScore >= currentScore) {
						if (i == (size - 1))
							ms.add(former);
						continue;
					} else {
						if (i == (size - 1)) {
							ms.add(current);
							continue;
						} else {
							former = current;
						}
					}
				} else {
					ms.add(former);
					if (i == (size - 1))
						ms.add(current);
					else
						former = current;
				}
			}
		}
		size = ms.size();
		if (size <= 1)
			return;
		// building links
			for (int i = 0; i < size - 1; i++) {
				former = ms.get(i);
				current = ms.get(i + 1);
				int dist = this.getDistance(former, current);
				Link link = new Link();
				link.setLrId(former.getqName());
				link.setDist(dist);
				link.setOriginal(cnts.get(former.gettName()));
				link.setoStrand(former.gettStrand());
				link.setoStart(former.getqStart());
				link.setoEnd(former.getqEnd());
				link.setTerminus(cnts.get(current.gettName()));
				link.settStrand(current.gettStrand());
				link.settStart(current.getqStart());
				link.settEnd(current.getqEnd());
 				links.add(link);
			}
		// building triadlinks
			if (size >= 3) {
				int index = 0;
				for (int i = 0; i < size - 2; i++) {
					TriadLink tl = new TriadLink();
					MRecord pre = ms.get(i);
					MRecord mid = ms.get(i + 1);
					index = i + 2;
					while ((size - index) > 0) {
						MRecord lst = ms.get(index);
						Contig preCnt = new Contig();
						Contig midCnt = new Contig();
						Contig lstCnt = new Contig();
						preCnt.setID(pre.gettName());
						midCnt.setID(mid.gettName());
						lstCnt.setID(lst.gettName());
						tl.setPrevious(preCnt);
						tl.setMiddle(midCnt);
						tl.setLast(lstCnt);
						tl.setSupLinks(1);
						if (triadlinks.contains(tl)) {
							int loc = triadlinks.indexOf(tl);
							int supLink = ((TriadLink)triadlinks.get(loc)).getSupLinks();
							supLink += 1;
							((TriadLink)triadlinks.get(loc)).setSupLinks(supLink);
						} else {
							triadlinks.add(tl);
						}
						index++;
					}
				}
			}
	}

	private int getDistance(MRecord origin, MRecord terminus) {
		int dist = 0;
		// int oPBS = origin.getqStart(); // origin pacbio start point;
		int oCntS = origin.gettStart(); // origin contig start point;
		int oPBE = origin.getqEnd(); // origin pacbio end point;
		int oCntE = origin.gettEnd(); // origin contig end point;
		int tPBS = terminus.getqStart(); // terminus pacbio start point;
		int tCntS = terminus.gettStart(); // terminus contig start point;
		// int tPBE = terminus.getqEnd(); // terminus pacbio end point;
		int tCntE = terminus.gettEnd(); // terminus contig end point;
		int oCntLen = origin.gettLength();// origin contig length;
		int tCntLen = terminus.gettLength(); // terminus contig length
		if (origin.gettStrand().equals(Strand.FORWARD) && terminus.gettStrand().equals(Strand.FORWARD)) { // +
																											// +
			int oRightLen = oCntLen - oCntE;
			int tLeftLen = tCntS;
			dist = tPBS - oPBE - oRightLen - tLeftLen;
		} else if (origin.gettStrand().equals(Strand.REVERSE) && terminus.gettStrand().equals(Strand.REVERSE)) { // -
																													// -
			int oLeftLen = oCntS;
			int tRightLen = tCntLen - tCntE;
			dist = tPBS - oPBE - oLeftLen - tRightLen;
		} else if (origin.gettStrand().equals(Strand.FORWARD) && terminus.gettStrand().equals(Strand.REVERSE)) { // +
																													// -
			int oRightLen = oCntLen - oCntE;
			int tRightLen = tCntLen - tCntE;
			dist = tPBS - oPBE - oRightLen - tRightLen;
		} else if (origin.gettStrand().equals(Strand.REVERSE) && terminus.gettStrand().equals(Strand.FORWARD)) { // -
																													// +
			int oLeftLen = oCntS;
			int tLeftLen = tCntS;
			dist = tPBS - oPBE - oLeftLen - tLeftLen;
		}
		return dist;
	}

}
