# Supplementary material for: LRScaf: improving draft genomes using long noisy reads
Source: BMC Genomics. 2019 Dec 9;20:955. doi: 10.1186/s12864-019-6337-2 (PMC6902338; doi:10.1186/s12864-019-6337-2)
Supplement: Supplementary file 3 — Additional file 3. LRScaf (1.1.7). The latest version for LRScaf includes source codes and executable files. [file 12864_2019_6337_MOESM3_ESM.zip › lrscaf-1.1.7/src/agis/ps/util/Color.java]

/*
*File: agis.ps.util.Color.java
*User: mqin
*Email: mqin@ymail.com
*Date: 2015年12月28日
*/
package agis.ps.util;

public enum Color {
	RED("red"), BLUE("blue"), GREEN("green"), BROWN("brown");
	
	private String type;
	
	private Color(String type)
	{
		this.type = type;
	}
	
	public String toString()
	{
		return type;
	}
}
