# Supplementary material for: LRScaf: improving draft genomes using long noisy reads
Source: BMC Genomics. 2019 Dec 9;20:955. doi: 10.1186/s12864-019-6337-2 (PMC6902338; doi:10.1186/s12864-019-6337-2)
Supplement: Supplementary file 3 — Additional file 3. LRScaf (1.1.7). The latest version for LRScaf includes source codes and executable files. [file 12864_2019_6337_MOESM3_ESM.zip › lrscaf-1.1.7/src/agis/ps/util/EdgeBundler.java]

/*
*File: agis.ps.util.EdgeBundler.java
*User: mqin
*Email: mqin@ymail.com
*Date: 2016年1月13日
*/
package agis.ps.util;

import java.util.ArrayList;
import java.util.Arrays;
import java.util.HashMap;
import java.util.Iterator;
import java.util.List;
import java.util.Map;
import java.util.Map.Entry;
import java.util.Vector;

import org.slf4j.Logger;
import org.slf4j.LoggerFactory;

import agis.ps.file.GapRecordWriter;
import agis.ps.link.Edge;
import agis.ps.link.ILink;
import agis.ps.link.Link;
import agis.ps.link.PBLink;
//import agis.ps.link.PBLinkM;
import agis.ps.seqs.Contig;
import agis.ps.seqs.PBGapSeq;

public class EdgeBundler {
	static final Logger logger = LoggerFactory.getLogger(EdgeBundler.class);
//	private List<PBLinkM> links;
	private Parameter paras;
	private List<Edge> edges = null;
//	private Map<String, Contig> contigs = null;
	private List<GapRecord> gaps = new Vector<GapRecord>(50);
//	private static int index = 0;
	private int minSupLinks = 0;
	private boolean isUseOL = false;
	
	
	public EdgeBundler(Parameter paras)
	{
		this.paras = paras;
		this.minSupLinks = paras.getMinSupLinks();
		this.isUseOL = paras.isUseOLLink();
	}
	
	public List<Edge> links2edges(List<ILink> links)
	{
		long start = System.currentTimeMillis();
		if(links == null || links.isEmpty())
			return null;
		if(edges == null)
			edges = new ArrayList<Edge>(links.size()/5); // optional, pesudo 5 link to be one edge
		edges.clear();
		logger.info("Minimum supported links: " + minSupLinks);
		logger.info("Used overlap link: " + isUseOL);
		Iterator<ILink> it = links.iterator();
		Map<String, List<Link>> temp = new HashMap<String, List<Link>>();
		while (it.hasNext()) {
			Link pb = (Link)it.next();
			String id1 = pb.getOriginal().getID() + ":->:" + pb.getTerminus().getID();
			String id2 = pb.getTerminus().getID() + ":->:" + pb.getOriginal().getID();
			if (temp.containsKey(id1)) {
				temp.get(id1).add(pb);
			} else if (temp.containsKey(id2)) {
				temp.get(id2).add(pb);
			} else {
				List<Link> lins = new Vector<Link>(10);
				lins.add(pb);
				temp.put(id1, lins);
			}
		}
		for(Entry<String, List<Link>> entry : temp.entrySet())
		{
			List<Link> vls = this.validateLinks(entry.getKey(), entry.getValue());
			if(vls != null)
			{
				List<Edge> es = this.buildEdge(vls);
				if(es != null)
					edges.addAll(es);
			}
		}
		long end = System.currentTimeMillis();
		logger.info("Building Edges, Erase Time: " + (end - start) + " ms");
		return edges;
	}
	
//	public List<Edge> links2edges(List<PBLink> links, Map<String, Integer> cntLens)
//	public List<Edge> links2edges(List<PBLink> links)
//	{
//		if(links == null || links.isEmpty())
//			return null;
//		if(edges == null)
//			edges = new Vector<Edge>(links.size()/5); // optional, pesudo 5 link to be one edge
//		edges.clear();
//		logger.info("Minimum supported links: " + minSupLinks);
//		logger.info("Used overlap link: " + isUseOL);
//		Iterator<PBLink> it = links.iterator();
//		Map<String, List<PBLink>> temp = new HashMap<String, List<PBLink>>();
//		while (it.hasNext()) {
//			PBLink pb = it.next();
//			String id1 = pb.getOrigin() + ":->:" + pb.getTerminus();
//			String id2 = pb.getTerminus() + ":->:" + pb.getOrigin();
//			if (temp.containsKey(id1)) {
//				temp.get(id1).add(pb);
//			} else if (temp.containsKey(id2)) {
//				temp.get(id2).add(pb);
//			} else {
//				List<PBLink> lins = new Vector<PBLink>(10);
//				lins.add(pb);
//				temp.put(id1, lins);
//			}
//		}
//		for(Entry<String, List<PBLink>> entry : temp.entrySet())
//		{
//			List<PBLink> vls = this.validateLinks(entry.getKey(), entry.getValue());
//			if(vls != null)
//			{
//				List<Edge> es = this.buildEdge(vls);
//				if(es != null)
//					edges.addAll(es);
//			}
//		}
//		return edges;
//	}
	
	private List<Edge> buildEdge(List<Link> links)
	{
		List<Edge> value = new Vector<Edge>(2);
		int size = links.size();
		if(size < minSupLinks)
			return null;
		Edge edge = new Edge();
		int [] dists = new int[size];
		String original = null;
		String terminus = null;
		Strand oStrand = null;
		Strand tStrand = null;
		for(int i = 0; i < size; i++)
		{
			Link link = links.get(i);
			if(original == null)
				original = link.getOriginal().getID();
			if(terminus == null)
				terminus = link.getTerminus().getID();
			if(oStrand == null)
				oStrand = link.getoStrand();
			if(tStrand == null)
				tStrand = link.gettStrand();
			dists[i] = link.getDist();
		}
		int meanDist = MathTool.mean(dists);
		int sd = MathTool.sd(dists);
		if(!isUseOL && meanDist < 0)
			return null;
			
		// forward edge
		Contig oCnt = new Contig();
		oCnt.setID(original);
//		oCnt.setLength(length);
		edge.setOrigin(oCnt);
		edge.setoStrand(oStrand);
		Contig tCnt = new Contig();
		tCnt.setID(terminus);
		edge.setTerminus(tCnt);
		edge.settStrand(tStrand);
		edge.setDistMean(meanDist);
		edge.setDistSd(sd);
		edge.setFake(false);
		edge.setLinkNum(size);
		if(meanDist < 0)
		{	
			edge.setOL(true);
			if(isUseOL)
				edge.setValid(true);
		}
		value.add(edge);
		// reverse edge
		edge = new Edge();
		oCnt = new Contig();
		oCnt.setID(terminus);
//		oCnt.setLength(length);
		edge.setOrigin(oCnt);
		if(tStrand.equals(Strand.FORWARD))
			edge.setoStrand(Strand.REVERSE);
		else
			edge.setoStrand(Strand.FORWARD);
		tCnt = new Contig();
		tCnt.setID(original);
		edge.setTerminus(tCnt);
		if(oStrand.equals(Strand.FORWARD))
			edge.settStrand(Strand.REVERSE);
		else
			edge.settStrand(Strand.FORWARD);
		edge.setDistMean(meanDist);
		edge.setDistSd(sd);
		edge.setFake(false);
		edge.setLinkNum(size);
		if(meanDist < 0)
		{	
			edge.setOL(true);
			if(isUseOL)
				edge.setValid(true);
		}
		value.add(edge);
		return value;
	}
	
//	private List<Edge> buildEdge(List<PBLink> links)
//	{
//		List<Edge> value = new Vector<Edge>(2);
//		int size = links.size();
//		if(size < minSupLinks)
//			return null;
//		Edge edge = new Edge();
//		int [] dists = new int[size];
//		String original = null;
//		String terminus = null;
//		Strand oStrand = null;
//		Strand tStrand = null;
//		for(int i = 0; i < size; i++)
//		{
//			PBLink link = links.get(i);
//			if(original == null)
//				original = link.getOrigin();
//			if(terminus == null)
//				terminus = link.getTerminus();
//			if(oStrand == null)
//				oStrand = link.getOStrand();
//			if(tStrand == null)
//				tStrand = link.getTStrand();
//			dists[i] = link.getDist();
//		}
//		int meanDist = MathTool.mean(dists);
//		int sd = MathTool.sd(dists);
//		if(!isUseOL && meanDist < 0)
//			return null;
//			
//		// forward edge
//		Contig oCnt = new Contig();
//		oCnt.setID(original);
////		oCnt.setLength(length);
//		edge.setOrigin(oCnt);
//		edge.setoStrand(oStrand);
//		Contig tCnt = new Contig();
//		tCnt.setID(terminus);
//		edge.setTerminus(tCnt);
//		edge.settStrand(tStrand);
//		edge.setDistMean(meanDist);
//		edge.setDistSd(sd);
//		edge.setFake(false);
//		edge.setLinkNum(size);
//		if(meanDist < 0)
//		{	
//			edge.setOL(true);
//			if(isUseOL)
//				edge.setValid(true);
//		}
//		value.add(edge);
//		// reverse edge
//		edge = new Edge();
//		oCnt = new Contig();
//		oCnt.setID(terminus);
////		oCnt.setLength(length);
//		edge.setOrigin(oCnt);
//		if(tStrand.equals(Strand.FORWARD))
//			edge.setoStrand(Strand.REVERSE);
//		else
//			edge.setoStrand(Strand.FORWARD);
//		tCnt = new Contig();
//		tCnt.setID(original);
//		edge.setTerminus(tCnt);
//		if(oStrand.equals(Strand.FORWARD))
//			edge.settStrand(Strand.REVERSE);
//		else
//			edge.settStrand(Strand.FORWARD);
//		edge.setDistMean(meanDist);
//		edge.setDistSd(sd);
//		edge.setFake(false);
//		edge.setLinkNum(size);
//		if(meanDist < 0)
//		{	
//			edge.setOL(true);
//			if(isUseOL)
//				edge.setValid(true);
//		}
//		value.add(edge);
//		return value;
//	}
	
	
	private List<Link> validateLinks(String id, List<Link> links)
	{
		List<Link> values = new Vector<Link>();
		// compute every case valid pblink
		List<Link> caseA = new Vector<Link>(); // case +, +
		List<Link> caseB = new Vector<Link>(); // case +, -
		List<Link> caseC = new Vector<Link>(); // case -, +
		List<Link> caseD = new Vector<Link>(); // case -, -
		for(Link link : links)
		{
			String [] ids = id.split(":->:");
			if(ids[0].equals(link.getOriginal().getID()))
			{
				if(link.getoStrand().equals(Strand.FORWARD) && link.gettStrand().equals(Strand.FORWARD))
					caseA.add(link);
				else if(link.getoStrand().equals(Strand.FORWARD) && link.gettStrand().equals(Strand.REVERSE))
					caseB.add(link);
				else if(link.getoStrand().equals(Strand.REVERSE) && link.gettStrand().equals(Strand.FORWARD))
					caseC.add(link);
				else
					caseD.add(link);
			} else
			{
				if(link.getoStrand().equals(Strand.REVERSE) && link.gettStrand().equals(Strand.REVERSE))
					caseA.add(link);
				else if(link.getoStrand().equals(Strand.FORWARD) && link.gettStrand().equals(Strand.REVERSE))
					caseB.add(link);
				else if(link.getoStrand().equals(Strand.REVERSE) && link.gettStrand().equals(Strand.FORWARD))
					caseC.add(link);
				else
					caseD.add(link);
			}
		}
		caseA = removeOutlier(caseA);
		caseB = removeOutlier(caseB);
		caseC = removeOutlier(caseC);
		caseD = removeOutlier(caseD);
		int sizeA = caseA.size();
		int sizeB = caseB.size();
		int sizeC = caseC.size();
		int sizeD = caseD.size();
		int[] sizes = {sizeA, sizeB, sizeC, sizeD};
		Arrays.sort(sizes);
		int max = sizes[3];
		if(max == sizes [2])
			return null;
		if(max == sizeA)
			return caseA;
		else if(max == sizeB)
			return caseB;
		else if(max == sizeC)
			return caseC;
		else
			return caseD;
	}
	
//	private List<PBLink> validateLinks(String id, List<PBLink> links)
//	{
////		List<PBLink> values = new Vector<PBLink>();
//		// compute every case valid pblink
//		List<PBLink> caseA = new Vector<PBLink>(); // case +, +
//		List<PBLink> caseB = new Vector<PBLink>(); // case +, -
//		List<PBLink> caseC = new Vector<PBLink>(); // case -, +
//		List<PBLink> caseD = new Vector<PBLink>(); // case -, -
//		for(PBLink link : links)
//		{
//			String [] ids = id.split(":->:");
//			if(ids[0].equals(link.getOrigin()))
//			{
//				if(link.getOStrand().equals(Strand.FORWARD) && link.getTStrand().equals(Strand.FORWARD))
//					caseA.add(link);
//				else if(link.getOStrand().equals(Strand.FORWARD) && link.getTStrand().equals(Strand.REVERSE))
//					caseB.add(link);
//				else if(link.getOStrand().equals(Strand.REVERSE) && link.getTStrand().equals(Strand.FORWARD))
//					caseC.add(link);
//				else
//					caseD.add(link);
//			} else
//			{
//				if(link.getOStrand().equals(Strand.REVERSE) && link.getTStrand().equals(Strand.REVERSE))
//					caseA.add(link);
//				else if(link.getOStrand().equals(Strand.FORWARD) && link.getTStrand().equals(Strand.REVERSE))
//					caseB.add(link);
//				else if(link.getOStrand().equals(Strand.REVERSE) && link.getTStrand().equals(Strand.FORWARD))
//					caseC.add(link);
//				else
//					caseD.add(link);
//			}
//		}
//		caseA = removeOutlier(caseA);
//		caseB = removeOutlier(caseB);
//		caseC = removeOutlier(caseC);
//		caseD = removeOutlier(caseD);
//		int sizeA = caseA.size();
//		int sizeB = caseB.size();
//		int sizeC = caseC.size();
//		int sizeD = caseD.size();
//		int[] sizes = {sizeA, sizeB, sizeC, sizeD};
//		Arrays.sort(sizes);
//		int max = sizes[3];
//		if(max == sizes [2])
//			return null;
//		if(max == sizeA)
//			return caseA;
//		else if(max == sizeB)
//			return caseB;
//		else if(max == sizeC)
//			return caseC;
//		else
//			return caseD;
//	}
//	
	
	private List<Link> removeOutlier(List<Link> links)
	{
		List<Link> removes = new Vector<Link>();
		int size = links.size();
		if(size == 0)
			return links;
//		int [] dists = new int[size];
		List<Integer> dists = new ArrayList<Integer>();
		for(int i = 0; i < size; i++)
//			dists[i] = links.get(i).getDist();
			dists.add(links.get(i).getDist());
		double upper = 0;
		double lower = 0;
		if(size < 5)
		{
			int mean = MathTool.mean(dists);
			int sd = MathTool.sd(dists);
			upper = mean + 3 * sd;
			lower = mean - 3 * sd;
		} else
		{
			Map<String, Double> values = MathTool.summary(dists);
			double q1 = values.get("FIRSTQ");
			double q3 = values.get("THIRDQ");
			double iqr = (q3 - q1) * 3;
			upper = iqr + q3;
			lower = q1 - iqr;
		}
		for(Link link : links)
		{
			if(link.getDist() > upper || link.getDist() < lower)
				removes.add(link);
		}
		if(!removes.isEmpty())
			links.removeAll(removes);
		return links;
	}
	
//	private List<PBLink> removeOutlier(List<PBLink> links)
//	{
//		List<PBLink> removes = new Vector<PBLink>();
//		int size = links.size();
//		if(size == 0)
//			return links;
//		int [] dists = new int[size];
//		for(int i = 0; i < size; i++)
//			dists[i] = links.get(i).getDist();
//		double upper = 0;
//		double lower = 0;
//		if(size < 5)
//		{
//			int mean = MathTool.mean(dists);
//			int sd = MathTool.sd(dists);
//			upper = mean + 3 * sd;
//			lower = mean - 3 * sd;
//		} else
//		{
//			Map<String, Double> values = MathTool.summary(dists);
//			double q1 = values.get("FIRSTQ");
//			double q3 = values.get("THIRDQ");
//			double iqr = (q3 - q1) * 3;
//			upper = iqr + q3;
//			lower = q1 - iqr;
//		}
//		for(PBLink link : links)
//		{
//			if(link.getDist() > upper || link.getDist() < lower)
//				removes.add(link);
//		}
//		if(!removes.isEmpty())
//			links.removeAll(removes);
//		return links;
//	}

//	public EdgeBundler(List<PBLinkM> links, Parameter paras, Map<String, Contig> contigs) {
//		this.links = links;
//		this.paras = paras;
//		this.contigs = contigs;
//	}
	
//	public List<Edge> pbLinkM5Bundling() {
//		if (links == null || links.size() == 0)
//			throw new IllegalArgumentException(this.getClass().getName() + "The PBLinkM5 could not be empty!");
//		return this.pbLinkM5Bundling(links, paras);
//	}

	// the first implemented
//	private List<Edge> pbLinkM5Bundling(List<PBLinkM> links, Parameter paras) {
//		long start = System.currentTimeMillis();
//		if (links == null || links.size() == 0)
//			throw new IllegalArgumentException(
//					this.getClass().getName() + "The Links is empty when passed to EdgeBundler");
//		boolean isUseOLLink = paras.isUseOLLink();
//		if (edges != null)
//			edges = null;
//		edges = new Vector<Edge>(200);
//		int minSupLink = paras.getMinSupLinks();
//		logger.info(this.getClass().getName() + "\tMinimum supported links:" + minSupLink);
//		logger.info(this.getClass().getName() + "\tUsed overlap link:" + isUseOLLink);
//		// the all the same origin and terminus to a hash map;
//		// both direction
//		Map<String, List<PBLinkM>> temp = new HashMap<String, List<PBLinkM>>();
//		for (PBLinkM pb : links) {
//			String id1 = pb.getOrigin().gettName() + ":->:" + pb.getTerminus().gettName();
//			String id2 = pb.getTerminus().gettName() + ":->:" + pb.getOrigin().gettName();
//			if (temp.containsKey(id1)) {
//				temp.get(id1).add(pb);
//				id1 = null;
//				id2 = null;
//				pb = null;
//			} else if (temp.containsKey(id2)) {
//				temp.get(id2).add(pb);
//				id1 = null;
//				id2 = null;
//				pb = null;
//			} else {
//				List<PBLinkM> lins = new Vector<PBLinkM>(10);
//				lins.add(pb);
//				temp.put(id1, lins);
//				lins = null;
//				id1 = null;
//				id2 = null;
//				pb = null;
//			}
//		}
//
//		// loop in temp hash map
//
//		for (String s : temp.keySet()) {
//			try {
//				index++;
//				// divide into two set, i.e. A->B; B->A
//				List<PBLinkM> all = temp.get(s);
//				List<PBLinkM> s1 = new Vector<PBLinkM>(10);
//				List<PBLinkM> s2 = new Vector<PBLinkM>(10);
//				String[] ids = s.split(":->:");
//				for (PBLinkM p : all) {
//					if (ids[0].equalsIgnoreCase(p.getOrigin().gettName()))
//						s1.add(p);
//					else
//						s2.add(p);
//				}
//
//				// compute the most type in s1 and s2;
//				// A for + +; B for + -; C for - -; D for - +;
//				// FOR S1 SET
//				List<PBLinkM> s1As = new Vector<PBLinkM>(10);
//				List<PBLinkM> s1Bs = new Vector<PBLinkM>(10);
//				List<PBLinkM> s1Cs = new Vector<PBLinkM>(10);
//				List<PBLinkM> s1Ds = new Vector<PBLinkM>(10);
//				for (PBLinkM p : s1) {
//					Strand oStrand = p.getOrigin().gettStrand();
//					Strand tStrand = p.getTerminus().gettStrand();
//					if (oStrand.equals(Strand.FORWARD)) {
//						if (tStrand.equals(Strand.FORWARD)) {
//							s1As.add(p);
//						} else {
//							s1Bs.add(p);
//						}
//					} else {
//						if (tStrand.equals(Strand.REVERSE)) {
//							s1Cs.add(p);
//						} else {
//							s1Ds.add(p);
//						}
//					}
//					oStrand = null;
//					tStrand = null;
//				}
//				// FOR S2 SET
//				List<PBLinkM> s2As = new Vector<PBLinkM>(10);
//				List<PBLinkM> s2Bs = new Vector<PBLinkM>(10);
//				List<PBLinkM> s2Cs = new Vector<PBLinkM>(10);
//				List<PBLinkM> s2Ds = new Vector<PBLinkM>(10);
//				for (PBLinkM p : s2) {
//					Strand oStrand = p.getOrigin().gettStrand();
//					Strand tStrand = p.getTerminus().gettStrand();
//					if (oStrand.equals(Strand.FORWARD)) {
//						if (tStrand.equals(Strand.FORWARD)) {
//							s2As.add(p);
//						} else {
//							s2Bs.add(p);
//						}
//					} else {
//						if (tStrand.equals(Strand.REVERSE)) {
//							s2Cs.add(p);
//						} else {
//							s2Ds.add(p);
//						}
//					}
//					oStrand = null;
//					tStrand = null;
//				}
//
//				int sA = s1As.size() + s2Cs.size(); // A(+)->B(+):B(-)->A(-)
//				int sB = s1Bs.size() + s2Bs.size(); // A(+)->B(-):B(+)->A(-)
//				int sC = s1Cs.size() + s2As.size(); // A(-)->B(-):B(+)->A(+)
//				int sD = s1Ds.size() + s2Ds.size(); // A(-)->B(+):B(-)->A(+)
//
//				int max = MathTool.max(sA, sB, sC, sD);
//				if (max == sA) // for the A statement;
//				{
//					List<Integer> dists = new Vector<Integer>(10);
//					for (PBLinkM p : s1As)
//						dists.add(p.getDistance());
//					for (PBLinkM p : s2Cs)
//						dists.add(p.getDistance());
//					int mean = MathTool.mean(dists);
//					int sd = MathTool.sd(dists);
//					int upper = mean + 3 * sd;
//					int low = mean - 3 * sd;
//					// if the distance larger than mean + 3 * sd, then remove;
//					Iterator<PBLinkM> it1 = s1As.iterator();
//					while (it1.hasNext()) {
//						PBLinkM pb = it1.next();
//						if (pb.getDistance() > upper || pb.getDistance() < low)
//							it1.remove();
//					}
//					Iterator<PBLinkM> it2 = s2Cs.iterator();
//					while (it2.hasNext()) {
//						PBLinkM pb = it2.next();
//						if (pb.getDistance() > upper || pb.getDistance() < low)
//							it2.remove();
//					}
//					// if the supported link count less then user specified
//					int supLink = s1As.size() + s2Cs.size();
//					// logger.debug(this.getClass().getName() + "\tSupported
//					// link: "
//					// + supLink);
//					if (supLink < minSupLink)
//						continue;
//					// recompute mean and sd;
//					dists = null;
//					dists = new Vector<Integer>();
//					for (PBLinkM p : s1As)
//						dists.add(p.getDistance());
//					for (PBLinkM p : s2Cs)
//						dists.add(p.getDistance());
//					mean = MathTool.mean(dists);
//					sd = MathTool.sd(dists);
//
//					// if the mean is less tan zero and the user specified do
//					// not
//					// use overlap link;
//					if (!isUseOLLink && mean < 0)
//						continue;
//					// there are very similarity of two contigs with high
//					// identity
//					// and PB reads also have high error ratio, so it will lead
//					// to
//					// pb read links two high identity contigs by overlap two
//					// large
//					// defining a standard when they over larger or less than
//					// this
//					// filtering parameter, it will omit this edges;
//					if (mean < 0) {
//						low = Math.abs(mean) - 4 * sd;
//						upper = Math.abs(mean) + 4 * sd;
//						int c1Len = contigs.get(ids[0]).getLength();
//						int c2Len = contigs.get(ids[1]).getLength();
//						if (c1Len >= low && c1Len <= upper)
//							continue;
//						if (c2Len >= low && c2Len <= upper)
//							continue;
//					}
//					// for store gap record information
//					if (mean > 0) {
//						GapRecord gr = new GapRecord();
//						gr.setStart(ids[0]);
//						gr.setEnd(ids[1]);
//						for (PBLinkM p : s1As) {
//							if (p.getDistance() > 0) {
//								PBGapSeq seq = new PBGapSeq();
//								seq.setId(p.getOrigin().getqName());
//								int p1 = p.getOrigin().getqEnd();
//								int p2 = p.getTerminus().getqStart();
//								if (p1 <= p2) {
//									seq.setStart(p1);
//									seq.setEnd(p2);
//								} else {
//									seq.setStart(p2);
//									seq.setEnd(p1);
//								}
//								seq.setStrand(Strand.FORWARD);
//								gr.addSeq(seq);
//							}
//						}
//						for (PBLinkM p : s2Cs) {
//							if (p.getDistance() > 0) {
//								PBGapSeq seq = new PBGapSeq();
//								seq.setId(p.getOrigin().getqName());
//								int p1 = p.getOrigin().getqEnd();
//								int p2 = p.getTerminus().getqStart();
//								if (p1 <= p2) {
//									seq.setStart(p1);
//									seq.setEnd(p2);
//								} else {
//									seq.setStart(p2);
//									seq.setEnd(p1);
//								}
//								seq.setStrand(Strand.REVERSE);
//								gr.addSeq(seq);
//							}
//						}
//						gaps.add(gr);
//					}
//					// edge + +;
//					Edge edge = new Edge();
//					Contig origin = contigs.get(ids[0]);
//					Contig terminus = contigs.get(ids[1]);
//					// Contig origin = new Contig();
//					// Contig terminus = new Contig();
//					// origin.setID(ids[0]);
//					// origin.setLength(contigs.get(ids[0]).getLength());
//					// terminus.setID(ids[1]);
//					// terminus.setLength(contigs.get(ids[1]).getLength());
//					edge.setOrigin(origin);
//					edge.setTerminus(terminus);
//					edge.setDistMean(mean);
//					edge.setDistSd(sd);
//					edge.setFake(false);
//					// if the mean is minus, it means that edge is overlap, set
//					// it
//					// to be overlap and not valid;
//					if (mean < 0)
//						edge.setOL(true);
//					if (isUseOLLink)
//						edge.setValid(true);
//					else
//						edge.setValid(false);
//					edge.setoStrand(Strand.FORWARD);
//					edge.settStrand(Strand.FORWARD);
//					edge.setLinkNum(dists.size());
//					edges.add(edge);
//					// edge - -;
//					edge = null;
//					// origin = null;
//					// terminus = null;
//					edge = new Edge();
//					Contig tC = origin;
//					origin = terminus;
//					terminus = tC;
//					tC = null;
//					// origin = new Contig();
//					// terminus = new Contig();
//					// origin.setID(ids[1]);
//					// origin.setLength(contigs.get(ids[1]).getLength());
//					// terminus.setID(ids[0]);
//					// terminus.setLength(contigs.get(ids[0]).getLength());
//					edge.setOrigin(origin);
//					edge.setTerminus(terminus);
//					edge.setDistMean(mean);
//					edge.setDistSd(sd);
//					edge.setFake(false);
//					// if the mean is minus, it means that edge is overlap, set
//					// it
//					// to be overlap and not valid;
//					if (mean < 0)
//						edge.setOL(true);
//					if (isUseOLLink)
//						edge.setValid(true);
//					else
//						edge.setValid(false);
//					edge.setoStrand(Strand.REVERSE);
//					edge.settStrand(Strand.REVERSE);
//					edge.setLinkNum(dists.size());
//					edges.add(edge);
//					edge = null;
//					origin = null;
//					terminus = null;
//				} else if (max == sB) // for the B statement
//				{
//					List<Integer> dists = new Vector<Integer>(10);
//					for (PBLinkM p : s1Bs)
//						dists.add(p.getDistance());
//					for (PBLinkM p : s2Bs)
//						dists.add(p.getDistance());
//					int mean = MathTool.mean(dists);
//					int sd = MathTool.sd(dists);
//					int upper = mean + 3 * sd;
//					int low = mean - 3 * sd;
//					// if the distance larger than mean + 3 * sd, then remove;
//					Iterator<PBLinkM> it1 = s1Bs.iterator();
//					while (it1.hasNext()) {
//						PBLinkM pb = it1.next();
//						if (pb.getDistance() > upper || pb.getDistance() < low)
//							it1.remove();
//					}
//					Iterator<PBLinkM> it2 = s2Bs.iterator();
//					while (it2.hasNext()) {
//						PBLinkM pb = it2.next();
//						if (pb.getDistance() > upper || pb.getDistance() < low)
//							it2.remove();
//					}
//					// if the supported link count less then user specified
//					int supLink = s1Bs.size() + s2Bs.size();
//					// logger.debug(this.getClass().getName() + "\tSupported
//					// link: "
//					// + supLink);
//					if (supLink < minSupLink)
//						continue;
//					// recompute mean and sd;
//					dists = null;
//					dists = new Vector<Integer>();
//					for (PBLinkM p : s1Bs)
//						dists.add(p.getDistance());
//					for (PBLinkM p : s2Bs)
//						dists.add(p.getDistance());
//					mean = MathTool.mean(dists);
//					sd = MathTool.sd(dists);
//					// if the mean is less tan zero and the user specified do
//					// not
//					// use overlap link;
//					if (!isUseOLLink && mean < 0)
//						continue;
//					// there are very similarity of two contigs with high
//					// identity
//					// and PB reads also have high error ratio, so it will lead
//					// to
//					// pb read links two high identity contigs by overlap two
//					// large
//					// defining a standard when they over larger or less than
//					// this
//					// filtering parameter, it will omit this edges;
//					if (mean < 0) {
//						low = Math.abs(mean) - 4 * sd;
//						upper = Math.abs(mean) + 4 * sd;
//						int c1Len = contigs.get(ids[0]).getLength();
//						int c2Len = contigs.get(ids[1]).getLength();
//						if (c1Len >= low && c1Len <= upper)
//							continue;
//						if (c2Len >= low && c2Len <= upper)
//							continue;
//					}
//					// for store gap record information
//					if (mean > 0) {
//						GapRecord gr = new GapRecord();
//						gr.setStart(ids[0]);
//						gr.setEnd(ids[1]);
//						for (PBLinkM p : s1Bs) {
//							if (p.getDistance() > 0) {
//								PBGapSeq seq = new PBGapSeq();
//								seq.setId(p.getOrigin().getqName());
//								int p1 = p.getOrigin().getqEnd();
//								int p2 = p.getTerminus().getqStart();
//								if (p1 <= p2) {
//									seq.setStart(p1);
//									seq.setEnd(p2);
//								} else {
//									seq.setStart(p2);
//									seq.setEnd(p1);
//								}
//								seq.setStrand(Strand.FORWARD);
//								gr.addSeq(seq);
//							}
//						}
//						for (PBLinkM p : s2Bs) {
//							if (p.getDistance() > 0) {
//								PBGapSeq seq = new PBGapSeq();
//								seq.setId(p.getOrigin().getqName());
//								int p1 = p.getOrigin().getqEnd();
//								int p2 = p.getTerminus().getqStart();
//								if (p1 <= p2) {
//									seq.setStart(p1);
//									seq.setEnd(p2);
//								} else {
//									seq.setStart(p2);
//									seq.setEnd(p1);
//								}
//								seq.setStrand(Strand.REVERSE);
//								gr.addSeq(seq);
//							}
//						}
//						gaps.add(gr);
//					}
//					// edge + -;
//					Edge edge = new Edge();
//					Contig origin = contigs.get(ids[0]);
//					Contig terminus = contigs.get(ids[1]);
//					// Contig origin = new Contig();
//					// Contig terminus = new Contig();
//					// origin.setID(ids[0]);
//					// origin.setLength(contigs.get(ids[0]).getLength());
//					// terminus.setID(ids[1]);
//					// terminus.setLength(contigs.get(ids[1]).getLength());
//					edge.setOrigin(origin);
//					edge.setTerminus(terminus);
//					edge.setDistMean(mean);
//					edge.setDistSd(sd);
//					edge.setFake(false);
//					// if the mean is minus, it means that edge is overlap, set
//					// it
//					// to be overlap and not valid;
//					if (mean < 0)
//						edge.setOL(true);
//					if (isUseOLLink)
//						edge.setValid(true);
//					else
//						edge.setValid(false);
//					edge.setoStrand(Strand.FORWARD);
//					edge.settStrand(Strand.REVERSE);
//					edge.setLinkNum(dists.size());
//					edges.add(edge);
//					// edge - +;
//					edge = null;
//					// origin = null;
//					// terminus = null;
//					edge = new Edge();
//					Contig tC = origin;
//					origin = terminus;
//					terminus = tC;
//					tC = null;
//					// origin = new Contig();
//					// terminus = new Contig();
//					// origin.setID(ids[1]);
//					// origin.setLength(contigs.get(ids[1]).getLength());
//					// terminus.setID(ids[0]);
//					// terminus.setLength(contigs.get(ids[0]).getLength());
//					edge.setOrigin(origin);
//					edge.setTerminus(terminus);
//					edge.setDistMean(mean);
//					edge.setDistSd(sd);
//					edge.setFake(false);
//					// if the mean is minus, it means that edge is overlap, set
//					// it
//					// to be overlap and not valid;
//					if (mean < 0)
//						edge.setOL(true);
//					if (isUseOLLink)
//						edge.setValid(true);
//					else
//						edge.setValid(false);
//					edge.setoStrand(Strand.FORWARD);
//					edge.settStrand(Strand.REVERSE);
//					edge.setLinkNum(dists.size());
//					edges.add(edge);
//					edge = null;
//					origin = null;
//					terminus = null;
//				} else if (max == sC) // for the C statement
//				{
//					List<Integer> dists = new Vector<Integer>(10);
//					for (PBLinkM p : s1Cs)
//						dists.add(p.getDistance());
//					for (PBLinkM p : s2As)
//						dists.add(p.getDistance());
//					int mean = MathTool.mean(dists);
//					int sd = MathTool.sd(dists);
//					int upper = mean + 3 * sd;
//					int low = mean - 3 * sd;
//					// if the distance larger than mean + 3 * sd, then remove;
//					Iterator<PBLinkM> it1 = s1Cs.iterator();
//					while (it1.hasNext()) {
//						PBLinkM pb = it1.next();
//						if (pb.getDistance() > upper || pb.getDistance() < low)
//							it1.remove();
//					}
//					Iterator<PBLinkM> it2 = s2As.iterator();
//					while (it2.hasNext()) {
//						PBLinkM pb = it2.next();
//						if (pb.getDistance() > upper || pb.getDistance() < low)
//							it2.remove();
//					}
//					// if the supported link count less then user specified
//					int supLink = s1Cs.size() + s2As.size();
//					// logger.debug(this.getClass().getName() + "\tSupported
//					// link: "
//					// + supLink);
//					if (supLink < minSupLink)
//						continue;
//					// recompute mean and sd;
//					dists = null;
//					dists = new Vector<Integer>();
//					for (PBLinkM p : s1Cs)
//						dists.add(p.getDistance());
//					for (PBLinkM p : s2As)
//						dists.add(p.getDistance());
//					mean = MathTool.mean(dists);
//					sd = MathTool.sd(dists);
//					// if the mean is less tan zero and the user specified do
//					// not
//					// use overlap link;
//					if (!isUseOLLink && mean < 0)
//						continue;
//					// there are very similarity of two contigs with high
//					// identity
//					// and PB reads also have high error ratio, so it will lead
//					// to
//					// pb read links two high identity contigs by overlap two
//					// large
//					// defining a standard when they over larger or less than
//					// this
//					// filtering parameter, it will omit this edges;
//					if (mean < 0) {
//						low = Math.abs(mean) - 4 * sd;
//						upper = Math.abs(mean) + 4 * sd;
//						int c1Len = contigs.get(ids[0]).getLength();
//						int c2Len = contigs.get(ids[1]).getLength();
//						if (c1Len >= low && c1Len <= upper)
//							continue;
//						if (c2Len >= low && c2Len <= upper)
//							continue;
//					}
//					// for store gap record information
//					if (mean > 0) {
//						GapRecord gr = new GapRecord();
//						gr.setStart(ids[0]);
//						gr.setEnd(ids[1]);
//						for (PBLinkM p : s1Cs) {
//							if (p.getDistance() > 0) {
//								PBGapSeq seq = new PBGapSeq();
//								seq.setId(p.getOrigin().getqName());
//								int p1 = p.getOrigin().getqEnd();
//								int p2 = p.getTerminus().getqStart();
//								if (p1 <= p2) {
//									seq.setStart(p1);
//									seq.setEnd(p2);
//								} else {
//									seq.setStart(p2);
//									seq.setEnd(p1);
//								}
//								seq.setStrand(Strand.FORWARD);
//								gr.addSeq(seq);
//							}
//						}
//						for (PBLinkM p : s2As) {
//							if (p.getDistance() > 0) {
//								PBGapSeq seq = new PBGapSeq();
//								seq.setId(p.getOrigin().getqName());
//								int p1 = p.getOrigin().getqEnd();
//								int p2 = p.getTerminus().getqStart();
//								if (p1 <= p2) {
//									seq.setStart(p1);
//									seq.setEnd(p2);
//								} else {
//									seq.setStart(p2);
//									seq.setEnd(p1);
//								}
//								seq.setStrand(Strand.REVERSE);
//								gr.addSeq(seq);
//							}
//						}
//						gaps.add(gr);
//					}
//
//					// edge - -;
//					Edge edge = new Edge();
//					Contig origin = contigs.get(ids[0]);
//					Contig terminus = contigs.get(ids[1]);
//					// Contig origin = new Contig();
//					// Contig terminus = new Contig();
//					// origin.setID(ids[0]);
//					// origin.setLength(contigs.get(ids[0]).getLength());
//					// terminus.setID(ids[1]);
//					// terminus.setLength(contigs.get(ids[1]).getLength());
//					edge.setOrigin(origin);
//					edge.setTerminus(terminus);
//					edge.setDistMean(mean);
//					edge.setDistSd(sd);
//					edge.setFake(false);
//					// if the mean is minus, it means that edge is overlap, set
//					// it
//					// to be overlap and not valid;
//					if (mean < 0)
//						edge.setOL(true);
//					if (isUseOLLink)
//						edge.setValid(true);
//					else
//						edge.setValid(false);
//					edge.setoStrand(Strand.REVERSE);
//					edge.settStrand(Strand.REVERSE);
//					edge.setLinkNum(dists.size());
//					edges.add(edge);
//					// edge + +;
//					edge = null;
//					// origin = null;
//					// terminus = null;
//					edge = new Edge();
//					Contig tC = origin;
//					origin = terminus;
//					terminus = tC;
//					tC = null;
//					// origin = new Contig();
//					// terminus = new Contig();
//					// origin.setID(ids[1]);
//					// origin.setLength(contigs.get(ids[1]).getLength());
//					// terminus.setID(ids[0]);
//					// terminus.setLength(contigs.get(ids[0]).getLength());
//					edge.setOrigin(origin);
//					edge.setTerminus(terminus);
//					edge.setDistMean(mean);
//					edge.setDistSd(sd);
//					edge.setFake(false);
//					// if the mean is minus, it means that edge is overlap, set
//					// it
//					// to be overlap and not valid;
//					if (mean < 0)
//						edge.setOL(true);
//					if (isUseOLLink)
//						edge.setValid(true);
//					else
//						edge.setValid(false);
//					edge.setoStrand(Strand.FORWARD);
//					edge.settStrand(Strand.FORWARD);
//					edge.setLinkNum(dists.size());
//					edges.add(edge);
//					edge = null;
//					origin = null;
//					terminus = null;
//				} else if (max == sD) // for the D statement
//				{
//					List<Integer> dists = new Vector<Integer>(10);
//					for (PBLinkM p : s1Ds)
//						dists.add(p.getDistance());
//					for (PBLinkM p : s2Ds)
//						dists.add(p.getDistance());
//					int mean = MathTool.mean(dists);
//					int sd = MathTool.sd(dists);
//					int upper = mean + 3 * sd;
//					int low = mean - 3 * sd;
//					// if the distance larger than mean + 3 * sd, then remove;
//					Iterator<PBLinkM> it1 = s1Ds.iterator();
//					while (it1.hasNext()) {
//						PBLinkM pb = it1.next();
//						if (pb.getDistance() > upper || pb.getDistance() < low)
//							it1.remove();
//					}
//					Iterator<PBLinkM> it2 = s2Ds.iterator();
//					while (it2.hasNext()) {
//						PBLinkM pb = it2.next();
//						if (pb.getDistance() > upper || pb.getDistance() < low)
//							it2.remove();
//					}
//					// if the supported link count less then user specified
//					int supLink = s1Ds.size() + s2Ds.size();
//					// logger.debug(this.getClass().getName() + "\tSupported
//					// link: "
//					// + supLink);
//					if (supLink < minSupLink)
//						continue;
//					// recompute mean and sd;
//					dists = null;
//					dists = new Vector<Integer>();
//					for (PBLinkM p : s1Ds)
//						dists.add(p.getDistance());
//					for (PBLinkM p : s2Ds)
//						dists.add(p.getDistance());
//					mean = MathTool.mean(dists);
//					sd = MathTool.sd(dists);
//					// if the mean is less tan zero and the user specified do
//					// not
//					// use overlap link;
//					if (!isUseOLLink && mean < 0)
//						continue;
//					// there are very similarity of two contigs with high
//					// identity
//					// and PB reads also have high error ratio, so it will lead
//					// to
//					// pb read links two high identity contigs by overlap two
//					// large
//					// defining a standard when they over larger or less than
//					// this
//					// filtering parameter, it will omit this edges;
//					if (mean < 0) {
//						low = Math.abs(mean) - 4 * sd;
//						upper = Math.abs(mean) + 4 * sd;
//						int c1Len = contigs.get(ids[0]).getLength();
//						int c2Len = contigs.get(ids[1]).getLength();
//						if (c1Len >= low && c1Len <= upper)
//							continue;
//						if (c2Len >= low && c2Len <= upper)
//							continue;
//					}
//					// for store gap record information
//					if (mean > 0) {
//						GapRecord gr = new GapRecord();
//						gr.setStart(ids[0]);
//						gr.setEnd(ids[1]);
//						for (PBLinkM p : s1Ds) {
//							if (p.getDistance() > 0) {
//								PBGapSeq seq = new PBGapSeq();
//								seq.setId(p.getOrigin().getqName());
//								int p1 = p.getOrigin().getqEnd();
//								int p2 = p.getTerminus().getqStart();
//								if (p1 <= p2) {
//									seq.setStart(p1);
//									seq.setEnd(p2);
//								} else {
//									seq.setStart(p2);
//									seq.setEnd(p1);
//								}
//								seq.setStrand(Strand.FORWARD);
//								gr.addSeq(seq);
//							}
//						}
//						for (PBLinkM p : s2Ds) {
//							if (p.getDistance() > 0) {
//								PBGapSeq seq = new PBGapSeq();
//								seq.setId(p.getOrigin().getqName());
//								int p1 = p.getOrigin().getqEnd();
//								int p2 = p.getTerminus().getqStart();
//								if (p1 <= p2) {
//									seq.setStart(p1);
//									seq.setEnd(p2);
//								} else {
//									seq.setStart(p2);
//									seq.setEnd(p1);
//								}
//								seq.setStrand(Strand.REVERSE);
//								gr.addSeq(seq);
//							}
//						}
//						gaps.add(gr);
//					}
//					// edge - +;
//					Edge edge = new Edge();
//					Contig origin = contigs.get(ids[0]);
//					Contig terminus = contigs.get(ids[1]);
//					// Contig origin = new Contig();
//					// Contig terminus = new Contig();
//					// origin.setID(ids[0]);
//					// origin.setLength(contigs.get(ids[0]).getLength());
//					// terminus.setID(ids[1]);
//					// terminus.setLength(contigs.get(ids[1]).getLength());
//					edge.setOrigin(origin);
//					edge.setTerminus(terminus);
//					edge.setDistMean(mean);
//					edge.setDistSd(sd);
//					edge.setFake(false);
//					// if the mean is minus, it means that edge is overlap, set
//					// it
//					// to be overlap and not valid;
//					if (mean < 0)
//						edge.setOL(true);
//					if (isUseOLLink)
//						edge.setValid(true);
//					else
//						edge.setValid(false);
//					edge.setoStrand(Strand.REVERSE);
//					edge.settStrand(Strand.FORWARD);
//					edge.setLinkNum(dists.size());
//					edges.add(edge);
//					// edge + -;
//					edge = null;
//					// origin = null;
//					// terminus = null;
//					edge = new Edge();
//					Contig tC = origin;
//					origin = terminus;
//					terminus = tC;
//					tC = null;
//					// origin = new Contig();
//					// terminus = new Contig();
//					// origin.setID(ids[1]);
//					// origin.setLength(contigs.get(ids[1]).getLength());
//					// terminus.setID(ids[0]);
//					// terminus.setLength(contigs.get(ids[0]).getLength());
//					edge.setOrigin(origin);
//					edge.setTerminus(terminus);
//					edge.setDistMean(mean);
//					edge.setDistSd(sd);
//					edge.setFake(false);
//					// if the mean is minus, it means that edge is overlap, set
//					// it
//					// to be overlap and not valid;
//					if (mean < 0)
//						edge.setOL(true);
//					if (isUseOLLink)
//						edge.setValid(true);
//					else
//						edge.setValid(false);
//					edge.setoStrand(Strand.REVERSE);
//					edge.settStrand(Strand.FORWARD);
//					edge.setLinkNum(dists.size());
//					edges.add(edge);
//					edge = null;
//					origin = null;
//					terminus = null;
//				}
//
//				// gc the variables
//				all = null;
//				s1 = null;
//				s2 = null;
//				s1As = null;
//				s1Bs = null;
//				s1Cs = null;
//				s1Ds = null;
//				s2As = null;
//				s2Bs = null;
//				s2Cs = null;
//				s2Ds = null;
//			} catch (Exception e) {
//				logger.debug(this.getClass().getName() + "\tindex = " + index);
//				logger.debug(this.getClass().getName() + "\t" + e.getMessage());
//				logger.error(this.getClass().getName() + "\t" + e.getMessage());
//			}
//		}
//
//		GapRecordWriter grw = new GapRecordWriter(paras, gaps);
//		grw.write();
//		gaps = null;
//		long end = System.currentTimeMillis();
//		logger.info("Edge Bundling, erase time: " + (end - start) + " ms");
//		return edges;
//	}

	// the second implemented
//	private List<Edge> pbLinkM5Bundling2(List<PBLinkM> links, Parameter paras) {
//		if (links == null || links.size() == 0)
//			throw new IllegalArgumentException(
//					this.getClass().getName() + "The Links is empty when passed to EdgeBundler");
//		boolean isUseOLLink = paras.isUseOLLink();
//		if (edges != null)
//			edges = null;
//		edges = new Vector<Edge>(6);
//		int minSupLink = paras.getMinSupLinks();
//		logger.info(this.getClass().getName() + "\tMinimum supported links:" + minSupLink);
//		logger.info(this.getClass().getName() + "\tUsed overlap link:" + isUseOLLink);
//
//		// the all the same origin and terminus to a hash map;
//		// both direction
//		Map<String, List<PBLinkM>> temp = new HashMap<String, List<PBLinkM>>();
//		for (PBLinkM pb : links) {
//			String id1 = pb.getOrigin().gettName() + ":->:" + pb.getTerminus().gettName();
//			String id2 = pb.getTerminus().gettName() + ":->:" + pb.getOrigin().gettName();
//			if (temp.containsKey(id1)) {
//				temp.get(id1).add(pb);
//				id1 = null;
//				id2 = null;
//				pb = null;
//			} else if (temp.containsKey(id2)) {
//				temp.get(id2).add(pb);
//				id1 = null;
//				id2 = null;
//				pb = null;
//			} else {
//				List<PBLinkM> lins = new Vector<PBLinkM>(10);
//				lins.add(pb);
//				temp.put(id1, lins);
//				lins = null;
//				id1 = null;
//				id2 = null;
//				pb = null;
//			}
//		}
//
//		// loop in temp hash map
//
//		for (String s : temp.keySet()) {
//			try {
//				index++;
//				// divide into two set, i.e. A->B; B->A
//				List<PBLinkM> all = temp.get(s);
//				List<PBLinkM> s1 = new Vector<PBLinkM>(10);
//				List<PBLinkM> s2 = new Vector<PBLinkM>(10);
//				String[] ids = s.split(":->:");
//				for (PBLinkM p : all) {
//					if (ids[0].equalsIgnoreCase(p.getOrigin().gettName()))
//						s1.add(p);
//					else
//						s2.add(p);
//				}
//
//				// compute the most type in s1 and s2;
//				// A for + +; B for + -; C for - -; D for - +;
//				// FOR S1 SET
//				List<PBLinkM> s1As = new Vector<PBLinkM>(10);
//				List<PBLinkM> s1Bs = new Vector<PBLinkM>(10);
//				List<PBLinkM> s1Cs = new Vector<PBLinkM>(10);
//				List<PBLinkM> s1Ds = new Vector<PBLinkM>(10);
//				for (PBLinkM p : s1) {
//					Strand oStrand = p.getOrigin().gettStrand();
//					Strand tStrand = p.getTerminus().gettStrand();
//					if (oStrand.equals(Strand.FORWARD)) {
//						if (tStrand.equals(Strand.FORWARD)) {
//							s1As.add(p);
//						} else {
//							s1Bs.add(p);
//						}
//					} else {
//						if (tStrand.equals(Strand.REVERSE)) {
//							s1Cs.add(p);
//						} else {
//							s1Ds.add(p);
//						}
//					}
//					oStrand = null;
//					tStrand = null;
//				}
//				// FOR S2 SET
//				List<PBLinkM> s2As = new Vector<PBLinkM>(10);
//				List<PBLinkM> s2Bs = new Vector<PBLinkM>(10);
//				List<PBLinkM> s2Cs = new Vector<PBLinkM>(10);
//				List<PBLinkM> s2Ds = new Vector<PBLinkM>(10);
//				for (PBLinkM p : s2) {
//					Strand oStrand = p.getOrigin().gettStrand();
//					Strand tStrand = p.getTerminus().gettStrand();
//					if (oStrand.equals(Strand.FORWARD)) {
//						if (tStrand.equals(Strand.FORWARD)) {
//							s2As.add(p);
//						} else {
//							s2Bs.add(p);
//						}
//					} else {
//						if (tStrand.equals(Strand.REVERSE)) {
//							s2Cs.add(p);
//						} else {
//							s2Ds.add(p);
//						}
//					}
//					oStrand = null;
//					tStrand = null;
//				}
//
//				int sA = s1As.size() + s2Cs.size(); // A(+)->B(+):B(-)->A(-)
//				int sB = s1Bs.size() + s2Bs.size(); // A(+)->B(-):B(+)->A(-)
//				int sC = s1Cs.size() + s2As.size(); // A(-)->B(-):B(+)->A(+)
//				int sD = s1Ds.size() + s2Ds.size(); // A(-)->B(+):B(-)->A(+)
//
//				int max = MathTool.max(sA, sB, sC, sD);
//				if (max == sA) // for the A statement;
//				{
//					List<Integer> dists = new Vector<Integer>(10);
//					for (PBLinkM p : s1As)
//						dists.add(p.getDistance());
//					for (PBLinkM p : s2Cs)
//						dists.add(p.getDistance());
//					int mean = MathTool.mean(dists);
//					int sd = MathTool.sd(dists);
//					int upper = mean + 3 * sd;
//					int low = mean - 3 * sd;
//					// if the distance larger than mean + 3 * sd, then remove;
//					Iterator<PBLinkM> it1 = s1As.iterator();
//					while (it1.hasNext()) {
//						PBLinkM pb = it1.next();
//						if (pb.getDistance() > upper || pb.getDistance() < low)
//							it1.remove();
//					}
//					Iterator<PBLinkM> it2 = s2Cs.iterator();
//					while (it2.hasNext()) {
//						PBLinkM pb = it2.next();
//						if (pb.getDistance() > upper || pb.getDistance() < low)
//							it2.remove();
//					}
//					// if the supported link count less then user specified
//					int supLink = s1As.size() + s2Cs.size();
//					// logger.debug(this.getClass().getName() + "\tSupported
//					// link: "
//					// + supLink);
//					if (supLink < minSupLink)
//						continue;
//					// recompute mean and sd;
//					dists = null;
//					dists = new Vector<Integer>();
//					for (PBLinkM p : s1As)
//						dists.add(p.getDistance());
//					for (PBLinkM p : s2Cs)
//						dists.add(p.getDistance());
//					mean = MathTool.mean(dists);
//					sd = MathTool.sd(dists);
//
//					// if the mean is less tan zero and the user specified do
//					// not
//					// use overlap link;
//					if (!isUseOLLink && mean < 0)
//						continue;
//					// there are very similarity of two contigs with high
//					// identity
//					// and PB reads also have high error ratio, so it will lead
//					// to
//					// pb read links two high identity contigs by overlap two
//					// large
//					// defining a standard when they over larger or less than
//					// this
//					// filtering parameter, it will omit this edges;
//					if (mean < 0) {
//						low = Math.abs(mean) - 4 * sd;
//						upper = Math.abs(mean) + 4 * sd;
//						int c1Len = contigs.get(ids[0]).getLength();
//						int c2Len = contigs.get(ids[1]).getLength();
//						if (c1Len >= low && c1Len <= upper)
//							continue;
//						if (c2Len >= low && c2Len <= upper)
//							continue;
//					}
//					// for store gap record information
//					if (mean > 0) {
//						GapRecord gr = new GapRecord();
//						gr.setStart(ids[0]);
//						gr.setEnd(ids[1]);
//						for (PBLinkM p : s1As) {
//							if (p.getDistance() > 0) {
//								PBGapSeq seq = new PBGapSeq();
//								seq.setId(p.getOrigin().getqName());
//								int p1 = p.getOrigin().getqEnd();
//								int p2 = p.getTerminus().getqStart();
//								if (p1 <= p2) {
//									seq.setStart(p1);
//									seq.setEnd(p2);
//								} else {
//									seq.setStart(p2);
//									seq.setEnd(p1);
//								}
//								seq.setStrand(Strand.FORWARD);
//								gr.addSeq(seq);
//							}
//						}
//						for (PBLinkM p : s2Cs) {
//							if (p.getDistance() > 0) {
//								PBGapSeq seq = new PBGapSeq();
//								seq.setId(p.getOrigin().getqName());
//								int p1 = p.getOrigin().getqEnd();
//								int p2 = p.getTerminus().getqStart();
//								if (p1 <= p2) {
//									seq.setStart(p1);
//									seq.setEnd(p2);
//								} else {
//									seq.setStart(p2);
//									seq.setEnd(p1);
//								}
//								seq.setStrand(Strand.REVERSE);
//								gr.addSeq(seq);
//							}
//						}
//						gaps.add(gr);
//					}
//					// edge + +;
//					Edge edge = new Edge();
//					Contig origin = contigs.get(ids[0]);
//					Contig terminus = contigs.get(ids[1]);
//					// Contig origin = new Contig();
//					// Contig terminus = new Contig();
//					// origin.setID(ids[0]);
//					// origin.setLength(contigs.get(ids[0]).getLength());
//					// terminus.setID(ids[1]);
//					// terminus.setLength(contigs.get(ids[1]).getLength());
//					edge.setOrigin(origin);
//					edge.setTerminus(terminus);
//					edge.setDistMean(mean);
//					edge.setDistSd(sd);
//					edge.setFake(false);
//					// if the mean is minus, it means that edge is overlap, set
//					// it
//					// to be overlap and not valid;
//					if (mean < 0)
//						edge.setOL(true);
//					if (isUseOLLink)
//						edge.setValid(true);
//					else
//						edge.setValid(false);
//					edge.setoStrand(Strand.FORWARD);
//					edge.settStrand(Strand.FORWARD);
//					edge.setLinkNum(dists.size());
//					edges.add(edge);
//					// edge - -;
//					edge = null;
//					// origin = null;
//					// terminus = null;
//					edge = new Edge();
//					Contig tC = origin;
//					origin = terminus;
//					terminus = tC;
//					tC = null;
//					// origin = new Contig();
//					// terminus = new Contig();
//					// origin.setID(ids[1]);
//					// origin.setLength(contigs.get(ids[1]).getLength());
//					// terminus.setID(ids[0]);
//					// terminus.setLength(contigs.get(ids[0]).getLength());
//					edge.setOrigin(origin);
//					edge.setTerminus(terminus);
//					edge.setDistMean(mean);
//					edge.setDistSd(sd);
//					edge.setFake(false);
//					// if the mean is minus, it means that edge is overlap, set
//					// it
//					// to be overlap and not valid;
//					if (mean < 0)
//						edge.setOL(true);
//					if (isUseOLLink)
//						edge.setValid(true);
//					else
//						edge.setValid(false);
//					edge.setoStrand(Strand.REVERSE);
//					edge.settStrand(Strand.REVERSE);
//					edge.setLinkNum(dists.size());
//					edges.add(edge);
//					edge = null;
//					origin = null;
//					terminus = null;
//				} else if (max == sB) // for the B statement
//				{
//					List<Integer> dists = new Vector<Integer>(10);
//					for (PBLinkM p : s1Bs)
//						dists.add(p.getDistance());
//					for (PBLinkM p : s2Bs)
//						dists.add(p.getDistance());
//					int mean = MathTool.mean(dists);
//					int sd = MathTool.sd(dists);
//					int upper = mean + 3 * sd;
//					int low = mean - 3 * sd;
//					// if the distance larger than mean + 3 * sd, then remove;
//					Iterator<PBLinkM> it1 = s1Bs.iterator();
//					while (it1.hasNext()) {
//						PBLinkM pb = it1.next();
//						if (pb.getDistance() > upper || pb.getDistance() < low)
//							it1.remove();
//					}
//					Iterator<PBLinkM> it2 = s2Bs.iterator();
//					while (it2.hasNext()) {
//						PBLinkM pb = it2.next();
//						if (pb.getDistance() > upper || pb.getDistance() < low)
//							it2.remove();
//					}
//					// if the supported link count less then user specified
//					int supLink = s1Bs.size() + s2Bs.size();
//					// logger.debug(this.getClass().getName() + "\tSupported
//					// link: "
//					// + supLink);
//					if (supLink < minSupLink)
//						continue;
//					// recompute mean and sd;
//					dists = null;
//					dists = new Vector<Integer>();
//					for (PBLinkM p : s1Bs)
//						dists.add(p.getDistance());
//					for (PBLinkM p : s2Bs)
//						dists.add(p.getDistance());
//					mean = MathTool.mean(dists);
//					sd = MathTool.sd(dists);
//					// if the mean is less tan zero and the user specified do
//					// not
//					// use overlap link;
//					if (!isUseOLLink && mean < 0)
//						continue;
//					// there are very similarity of two contigs with high
//					// identity
//					// and PB reads also have high error ratio, so it will lead
//					// to
//					// pb read links two high identity contigs by overlap two
//					// large
//					// defining a standard when they over larger or less than
//					// this
//					// filtering parameter, it will omit this edges;
//					if (mean < 0) {
//						low = Math.abs(mean) - 4 * sd;
//						upper = Math.abs(mean) + 4 * sd;
//						int c1Len = contigs.get(ids[0]).getLength();
//						int c2Len = contigs.get(ids[1]).getLength();
//						if (c1Len >= low && c1Len <= upper)
//							continue;
//						if (c2Len >= low && c2Len <= upper)
//							continue;
//					}
//					// for store gap record information
//					if (mean > 0) {
//						GapRecord gr = new GapRecord();
//						gr.setStart(ids[0]);
//						gr.setEnd(ids[1]);
//						for (PBLinkM p : s1Bs) {
//							if (p.getDistance() > 0) {
//								PBGapSeq seq = new PBGapSeq();
//								seq.setId(p.getOrigin().getqName());
//								int p1 = p.getOrigin().getqEnd();
//								int p2 = p.getTerminus().getqStart();
//								if (p1 <= p2) {
//									seq.setStart(p1);
//									seq.setEnd(p2);
//								} else {
//									seq.setStart(p2);
//									seq.setEnd(p1);
//								}
//								seq.setStrand(Strand.FORWARD);
//								gr.addSeq(seq);
//							}
//						}
//						for (PBLinkM p : s2Bs) {
//							if (p.getDistance() > 0) {
//								PBGapSeq seq = new PBGapSeq();
//								seq.setId(p.getOrigin().getqName());
//								int p1 = p.getOrigin().getqEnd();
//								int p2 = p.getTerminus().getqStart();
//								if (p1 <= p2) {
//									seq.setStart(p1);
//									seq.setEnd(p2);
//								} else {
//									seq.setStart(p2);
//									seq.setEnd(p1);
//								}
//								seq.setStrand(Strand.REVERSE);
//								gr.addSeq(seq);
//							}
//						}
//						gaps.add(gr);
//					}
//					// edge + -;
//					Edge edge = new Edge();
//					Contig origin = contigs.get(ids[0]);
//					Contig terminus = contigs.get(ids[1]);
//					// Contig origin = new Contig();
//					// Contig terminus = new Contig();
//					// origin.setID(ids[0]);
//					// origin.setLength(contigs.get(ids[0]).getLength());
//					// terminus.setID(ids[1]);
//					// terminus.setLength(contigs.get(ids[1]).getLength());
//					edge.setOrigin(origin);
//					edge.setTerminus(terminus);
//					edge.setDistMean(mean);
//					edge.setDistSd(sd);
//					edge.setFake(false);
//					// if the mean is minus, it means that edge is overlap, set
//					// it
//					// to be overlap and not valid;
//					if (mean < 0)
//						edge.setOL(true);
//					if (isUseOLLink)
//						edge.setValid(true);
//					else
//						edge.setValid(false);
//					edge.setoStrand(Strand.FORWARD);
//					edge.settStrand(Strand.REVERSE);
//					edge.setLinkNum(dists.size());
//					edges.add(edge);
//					// edge - +;
//					edge = null;
//					// origin = null;
//					// terminus = null;
//					edge = new Edge();
//					Contig tC = origin;
//					origin = terminus;
//					terminus = tC;
//					tC = null;
//					// origin = new Contig();
//					// terminus = new Contig();
//					// origin.setID(ids[1]);
//					// origin.setLength(contigs.get(ids[1]).getLength());
//					// terminus.setID(ids[0]);
//					// terminus.setLength(contigs.get(ids[0]).getLength());
//					edge.setOrigin(origin);
//					edge.setTerminus(terminus);
//					edge.setDistMean(mean);
//					edge.setDistSd(sd);
//					edge.setFake(false);
//					// if the mean is minus, it means that edge is overlap, set
//					// it
//					// to be overlap and not valid;
//					if (mean < 0)
//						edge.setOL(true);
//					if (isUseOLLink)
//						edge.setValid(true);
//					else
//						edge.setValid(false);
//					edge.setoStrand(Strand.FORWARD);
//					edge.settStrand(Strand.REVERSE);
//					edge.setLinkNum(dists.size());
//					edges.add(edge);
//					edge = null;
//					origin = null;
//					terminus = null;
//				} else if (max == sC) // for the C statement
//				{
//					List<Integer> dists = new Vector<Integer>(10);
//					for (PBLinkM p : s1Cs)
//						dists.add(p.getDistance());
//					for (PBLinkM p : s2As)
//						dists.add(p.getDistance());
//					int mean = MathTool.mean(dists);
//					int sd = MathTool.sd(dists);
//					int upper = mean + 3 * sd;
//					int low = mean - 3 * sd;
//					// if the distance larger than mean + 3 * sd, then remove;
//					Iterator<PBLinkM> it1 = s1Cs.iterator();
//					while (it1.hasNext()) {
//						PBLinkM pb = it1.next();
//						if (pb.getDistance() > upper || pb.getDistance() < low)
//							it1.remove();
//					}
//					Iterator<PBLinkM> it2 = s2As.iterator();
//					while (it2.hasNext()) {
//						PBLinkM pb = it2.next();
//						if (pb.getDistance() > upper || pb.getDistance() < low)
//							it2.remove();
//					}
//					// if the supported link count less then user specified
//					int supLink = s1Cs.size() + s2As.size();
//					// logger.debug(this.getClass().getName() + "\tSupported
//					// link: "
//					// + supLink);
//					if (supLink < minSupLink)
//						continue;
//					// recompute mean and sd;
//					dists = null;
//					dists = new Vector<Integer>();
//					for (PBLinkM p : s1Cs)
//						dists.add(p.getDistance());
//					for (PBLinkM p : s2As)
//						dists.add(p.getDistance());
//					mean = MathTool.mean(dists);
//					sd = MathTool.sd(dists);
//					// if the mean is less tan zero and the user specified do
//					// not
//					// use overlap link;
//					if (!isUseOLLink && mean < 0)
//						continue;
//					// there are very similarity of two contigs with high
//					// identity
//					// and PB reads also have high error ratio, so it will lead
//					// to
//					// pb read links two high identity contigs by overlap two
//					// large
//					// defining a standard when they over larger or less than
//					// this
//					// filtering parameter, it will omit this edges;
//					if (mean < 0) {
//						low = Math.abs(mean) - 4 * sd;
//						upper = Math.abs(mean) + 4 * sd;
//						int c1Len = contigs.get(ids[0]).getLength();
//						int c2Len = contigs.get(ids[1]).getLength();
//						if (c1Len >= low && c1Len <= upper)
//							continue;
//						if (c2Len >= low && c2Len <= upper)
//							continue;
//					}
//					// for store gap record information
//					if (mean > 0) {
//						GapRecord gr = new GapRecord();
//						gr.setStart(ids[0]);
//						gr.setEnd(ids[1]);
//						for (PBLinkM p : s1Cs) {
//							if (p.getDistance() > 0) {
//								PBGapSeq seq = new PBGapSeq();
//								seq.setId(p.getOrigin().getqName());
//								int p1 = p.getOrigin().getqEnd();
//								int p2 = p.getTerminus().getqStart();
//								if (p1 <= p2) {
//									seq.setStart(p1);
//									seq.setEnd(p2);
//								} else {
//									seq.setStart(p2);
//									seq.setEnd(p1);
//								}
//								seq.setStrand(Strand.FORWARD);
//								gr.addSeq(seq);
//							}
//						}
//						for (PBLinkM p : s2As) {
//							if (p.getDistance() > 0) {
//								PBGapSeq seq = new PBGapSeq();
//								seq.setId(p.getOrigin().getqName());
//								int p1 = p.getOrigin().getqEnd();
//								int p2 = p.getTerminus().getqStart();
//								if (p1 <= p2) {
//									seq.setStart(p1);
//									seq.setEnd(p2);
//								} else {
//									seq.setStart(p2);
//									seq.setEnd(p1);
//								}
//								seq.setStrand(Strand.REVERSE);
//								gr.addSeq(seq);
//							}
//						}
//						gaps.add(gr);
//					}
//
//					// edge - -;
//					Edge edge = new Edge();
//					Contig origin = contigs.get(ids[0]);
//					Contig terminus = contigs.get(ids[1]);
//					// Contig origin = new Contig();
//					// Contig terminus = new Contig();
//					// origin.setID(ids[0]);
//					// origin.setLength(contigs.get(ids[0]).getLength());
//					// terminus.setID(ids[1]);
//					// terminus.setLength(contigs.get(ids[1]).getLength());
//					edge.setOrigin(origin);
//					edge.setTerminus(terminus);
//					edge.setDistMean(mean);
//					edge.setDistSd(sd);
//					edge.setFake(false);
//					// if the mean is minus, it means that edge is overlap, set
//					// it
//					// to be overlap and not valid;
//					if (mean < 0)
//						edge.setOL(true);
//					if (isUseOLLink)
//						edge.setValid(true);
//					else
//						edge.setValid(false);
//					edge.setoStrand(Strand.REVERSE);
//					edge.settStrand(Strand.REVERSE);
//					edge.setLinkNum(dists.size());
//					edges.add(edge);
//					// edge + +;
//					edge = null;
//					// origin = null;
//					// terminus = null;
//					edge = new Edge();
//					Contig tC = origin;
//					origin = terminus;
//					terminus = tC;
//					tC = null;
//					// origin = new Contig();
//					// terminus = new Contig();
//					// origin.setID(ids[1]);
//					// origin.setLength(contigs.get(ids[1]).getLength());
//					// terminus.setID(ids[0]);
//					// terminus.setLength(contigs.get(ids[0]).getLength());
//					edge.setOrigin(origin);
//					edge.setTerminus(terminus);
//					edge.setDistMean(mean);
//					edge.setDistSd(sd);
//					edge.setFake(false);
//					// if the mean is minus, it means that edge is overlap, set
//					// it
//					// to be overlap and not valid;
//					if (mean < 0)
//						edge.setOL(true);
//					if (isUseOLLink)
//						edge.setValid(true);
//					else
//						edge.setValid(false);
//					edge.setoStrand(Strand.FORWARD);
//					edge.settStrand(Strand.FORWARD);
//					edge.setLinkNum(dists.size());
//					edges.add(edge);
//					edge = null;
//					origin = null;
//					terminus = null;
//				} else if (max == sD) // for the D statement
//				{
//					List<Integer> dists = new Vector<Integer>(10);
//					for (PBLinkM p : s1Ds)
//						dists.add(p.getDistance());
//					for (PBLinkM p : s2Ds)
//						dists.add(p.getDistance());
//					int mean = MathTool.mean(dists);
//					int sd = MathTool.sd(dists);
//					int upper = mean + 3 * sd;
//					int low = mean - 3 * sd;
//					// if the distance larger than mean + 3 * sd, then remove;
//					Iterator<PBLinkM> it1 = s1Ds.iterator();
//					while (it1.hasNext()) {
//						PBLinkM pb = it1.next();
//						if (pb.getDistance() > upper || pb.getDistance() < low)
//							it1.remove();
//					}
//					Iterator<PBLinkM> it2 = s2Ds.iterator();
//					while (it2.hasNext()) {
//						PBLinkM pb = it2.next();
//						if (pb.getDistance() > upper || pb.getDistance() < low)
//							it2.remove();
//					}
//					// if the supported link count less then user specified
//					int supLink = s1Ds.size() + s2Ds.size();
//					// logger.debug(this.getClass().getName() + "\tSupported
//					// link: "
//					// + supLink);
//					if (supLink < minSupLink)
//						continue;
//					// recompute mean and sd;
//					dists = null;
//					dists = new Vector<Integer>();
//					for (PBLinkM p : s1Ds)
//						dists.add(p.getDistance());
//					for (PBLinkM p : s2Ds)
//						dists.add(p.getDistance());
//					mean = MathTool.mean(dists);
//					sd = MathTool.sd(dists);
//					// if the mean is less tan zero and the user specified do
//					// not
//					// use overlap link;
//					if (!isUseOLLink && mean < 0)
//						continue;
//					// there are very similarity of two contigs with high
//					// identity
//					// and PB reads also have high error ratio, so it will lead
//					// to
//					// pb read links two high identity contigs by overlap two
//					// large
//					// defining a standard when they over larger or less than
//					// this
//					// filtering parameter, it will omit this edges;
//					if (mean < 0) {
//						low = Math.abs(mean) - 4 * sd;
//						upper = Math.abs(mean) + 4 * sd;
//						int c1Len = contigs.get(ids[0]).getLength();
//						int c2Len = contigs.get(ids[1]).getLength();
//						if (c1Len >= low && c1Len <= upper)
//							continue;
//						if (c2Len >= low && c2Len <= upper)
//							continue;
//					}
//					// for store gap record information
//					if (mean > 0) {
//						GapRecord gr = new GapRecord();
//						gr.setStart(ids[0]);
//						gr.setEnd(ids[1]);
//						for (PBLinkM p : s1Ds) {
//							if (p.getDistance() > 0) {
//								PBGapSeq seq = new PBGapSeq();
//								seq.setId(p.getOrigin().getqName());
//								int p1 = p.getOrigin().getqEnd();
//								int p2 = p.getTerminus().getqStart();
//								if (p1 <= p2) {
//									seq.setStart(p1);
//									seq.setEnd(p2);
//								} else {
//									seq.setStart(p2);
//									seq.setEnd(p1);
//								}
//								seq.setStrand(Strand.FORWARD);
//								gr.addSeq(seq);
//							}
//						}
//						for (PBLinkM p : s2Ds) {
//							if (p.getDistance() > 0) {
//								PBGapSeq seq = new PBGapSeq();
//								seq.setId(p.getOrigin().getqName());
//								int p1 = p.getOrigin().getqEnd();
//								int p2 = p.getTerminus().getqStart();
//								if (p1 <= p2) {
//									seq.setStart(p1);
//									seq.setEnd(p2);
//								} else {
//									seq.setStart(p2);
//									seq.setEnd(p1);
//								}
//								seq.setStrand(Strand.REVERSE);
//								gr.addSeq(seq);
//							}
//						}
//						gaps.add(gr);
//					}
//					// edge - +;
//					Edge edge = new Edge();
//					Contig origin = contigs.get(ids[0]);
//					Contig terminus = contigs.get(ids[1]);
//					// Contig origin = new Contig();
//					// Contig terminus = new Contig();
//					// origin.setID(ids[0]);
//					// origin.setLength(contigs.get(ids[0]).getLength());
//					// terminus.setID(ids[1]);
//					// terminus.setLength(contigs.get(ids[1]).getLength());
//					edge.setOrigin(origin);
//					edge.setTerminus(terminus);
//					edge.setDistMean(mean);
//					edge.setDistSd(sd);
//					edge.setFake(false);
//					// if the mean is minus, it means that edge is overlap, set
//					// it
//					// to be overlap and not valid;
//					if (mean < 0)
//						edge.setOL(true);
//					if (isUseOLLink)
//						edge.setValid(true);
//					else
//						edge.setValid(false);
//					edge.setoStrand(Strand.REVERSE);
//					edge.settStrand(Strand.FORWARD);
//					edge.setLinkNum(dists.size());
//					edges.add(edge);
//					// edge + -;
//					edge = null;
//					// origin = null;
//					// terminus = null;
//					edge = new Edge();
//					Contig tC = origin;
//					origin = terminus;
//					terminus = tC;
//					tC = null;
//					// origin = new Contig();
//					// terminus = new Contig();
//					// origin.setID(ids[1]);
//					// origin.setLength(contigs.get(ids[1]).getLength());
//					// terminus.setID(ids[0]);
//					// terminus.setLength(contigs.get(ids[0]).getLength());
//					edge.setOrigin(origin);
//					edge.setTerminus(terminus);
//					edge.setDistMean(mean);
//					edge.setDistSd(sd);
//					edge.setFake(false);
//					// if the mean is minus, it means that edge is overlap, set
//					// it
//					// to be overlap and not valid;
//					if (mean < 0)
//						edge.setOL(true);
//					if (isUseOLLink)
//						edge.setValid(true);
//					else
//						edge.setValid(false);
//					edge.setoStrand(Strand.REVERSE);
//					edge.settStrand(Strand.FORWARD);
//					edge.setLinkNum(dists.size());
//					edges.add(edge);
//					edge = null;
//					origin = null;
//					terminus = null;
//				}
//
//				// gc the variables
//				all = null;
//				s1 = null;
//				s2 = null;
//				s1As = null;
//				s1Bs = null;
//				s1Cs = null;
//				s1Ds = null;
//				s2As = null;
//				s2Bs = null;
//				s2Cs = null;
//				s2Ds = null;
//			} catch (Exception e) {
//				logger.debug(this.getClass().getName() + "\tindex = " + index);
//				logger.debug(this.getClass().getName() + "\t" + e.getMessage());
//				logger.error(this.getClass().getName() + "\t" + e.getMessage());
//			}
//		}
//
//		GapRecordWriter grw = new GapRecordWriter(paras, gaps);
//		grw.write();
//		gaps = null;
//		return edges;
//	}
//
//	public List<Edge> pesudoEdging() {
//		if (edges == null || edges.size() == 0)
//			throw new IllegalArgumentException(
//					this.getClass().getName() + "The Edges is empty, could not be pesudo edging!");
//		// define the original size of new Edge list is to be 1.5 folds;
//		List<Edge> values = new Vector<Edge>(edges.size() / 2 + edges.size());
//		for (Edge e : edges) {
//			values.add(e);
//			Edge tEdge = new Edge();
//			tEdge.setOrigin(e.getTerminus());
//			tEdge.setTerminus(e.getOrigin());
//			if (!edges.contains(tEdge)) {
//				tEdge.setFake(true);
//				tEdge.setDistMean(e.getDistMean());
//				tEdge.setDistSd(e.getDistSd());
//				tEdge.setLinkNum(e.getLinkNum());
//				tEdge.setOL(e.isOL());
//				tEdge.setValid(e.isValid());
//				if (e.getoStrand().equals(Strand.FORWARD))
//					tEdge.settStrand(Strand.REVERSE);
//				else
//					tEdge.settStrand(Strand.FORWARD);
//				if (e.gettStrand().equals(Strand.FORWARD))
//					tEdge.setoStrand(Strand.REVERSE);
//				else
//					tEdge.setoStrand(Strand.FORWARD);
//				values.add(tEdge);
//			}
//		}
//		return values;
//	}
	
//	public List<Edge> pbLink2Edges(List<PBLink> links, CntFileEncapsulate cntfile) {
//		long start = System.currentTimeMillis();
//		if (links == null || links.size() == 0)
//			throw new IllegalArgumentException(
//					this.getClass().getName() + "The Links is empty when passed to EdgeBundler");
//		if (edges != null)
//			edges = null;
//		edges = new Vector<Edge>(links.size()/5);
//		boolean isUseOLLink = paras.isUseOLLink();
//		int minSupLink = paras.getMinSupLinks();
//		logger.info(this.getClass().getName() + "\tMinimum supported links: " + minSupLink);
//		logger.info(this.getClass().getName() + "\tUsed overlap link: " + isUseOLLink);
//		// the all the same origin and terminus to a hash map;
//		// both direction
//		Map<String, List<PBLink>> temp = new HashMap<String, List<PBLink>>();
//		for (PBLink pb : links) {
//			String id1 = pb.getOrigin() + ":->:" + pb.getTerminus();
//			String id2 = pb.getTerminus() + ":->:" + pb.getOrigin();
//			if (temp.containsKey(id1)) {
//				temp.get(id1).add(pb);
//				id1 = null;
//				id2 = null;
//				pb = null;
//			} else if (temp.containsKey(id2)) {
//				temp.get(id2).add(pb);
//				id1 = null;
//				id2 = null;
//				pb = null;
//			} else {
//				List<PBLink> lins = new Vector<PBLink>(10);
//				lins.add(pb);
//				temp.put(id1, lins);
//				lins = null;
//				id1 = null;
//				id2 = null;
//				pb = null;
//			}
//		}
//
//		// loop in temp hash map
//		for (String s : temp.keySet()) {
//			try {
//				index++;
//				// divide into two set, i.e. A->B; B->A
//				List<PBLink> all = temp.get(s);
//				List<PBLink> s1 = new Vector<PBLink>(10);
//				List<PBLink> s2 = new Vector<PBLink>(10);
//				String[] ids = s.split(":->:");
//				for (PBLink p : all) {
//					if (ids[0].equalsIgnoreCase(p.getOrigin()))
//						s1.add(p);
//					else
//						s2.add(p);
//				}
//
//				// compute the most type in s1 and s2;
//				// A for + +; B for + -; C for - -; D for - +;
//				// FOR S1 SET
//				List<PBLink> s1As = new Vector<PBLink>(10);
//				List<PBLink> s1Bs = new Vector<PBLink>(10);
//				List<PBLink> s1Cs = new Vector<PBLink>(10);
//				List<PBLink> s1Ds = new Vector<PBLink>(10);
//				for (PBLink p : s1) {
//					Strand oStrand = p.getOStrand();
//					Strand tStrand = p.getTStrand();
//					if (oStrand.equals(Strand.FORWARD)) {
//						if (tStrand.equals(Strand.FORWARD)) {
//							s1As.add(p);
//						} else {
//							s1Bs.add(p);
//						}
//					} else {
//						if (tStrand.equals(Strand.REVERSE)) {
//							s1Cs.add(p);
//						} else {
//							s1Ds.add(p);
//						}
//					}
//					oStrand = null;
//					tStrand = null;
//				}
//				// FOR S2 SET
//				List<PBLink> s2As = new Vector<PBLink>(10);
//				List<PBLink> s2Bs = new Vector<PBLink>(10);
//				List<PBLink> s2Cs = new Vector<PBLink>(10);
//				List<PBLink> s2Ds = new Vector<PBLink>(10);
//				for (PBLink p : s2) {
//					Strand oStrand = p.getOStrand();
//					Strand tStrand = p.getTStrand();
//					if (oStrand.equals(Strand.FORWARD)) {
//						if (tStrand.equals(Strand.FORWARD)) {
//							s2As.add(p);
//						} else {
//							s2Bs.add(p);
//						}
//					} else {
//						if (tStrand.equals(Strand.REVERSE)) {
//							s2Cs.add(p);
//						} else {
//							s2Ds.add(p);
//						}
//					}
//					oStrand = null;
//					tStrand = null;
//				}
//
//				int sA = s1As.size() + s2Cs.size(); // A(+)->B(+):B(-)->A(-)
//				int sB = s1Bs.size() + s2Bs.size(); // A(+)->B(-):B(+)->A(-)
//				int sC = s1Cs.size() + s2As.size(); // A(-)->B(-):B(+)->A(+)
//				int sD = s1Ds.size() + s2Ds.size(); // A(-)->B(+):B(-)->A(+)
//				
//				int max = MathTool.max(sA, sB, sC, sD);
//				// considering there are more than maximum value;
//				int [] arrs = new int[]{sA, sB, sC, sD};
//				Arrays.sort(arrs);
//				if(arrs[2] == max)
//					continue;
//				
//				if (max == sA) // for the A statement;
//				{
//					List<Integer> dists = new Vector<Integer>(10);
//					for (PBLink p : s1As)
//						dists.add(p.getDistance());
//					for (PBLink p : s2Cs)
//						dists.add(p.getDistance());
//					int mean = MathTool.mean(dists);
//					int sd = MathTool.sd(dists);
//					int upper = mean + 3 * sd;
//					int low = mean - 3 * sd;
//					
//					// if the distance larger than mean + 3 * sd, then remove;
//					Iterator<PBLink> it1 = s1As.iterator();
//					while (it1.hasNext()) {
//						PBLink pb = it1.next();
//						if (pb.getDistance() > upper || pb.getDistance() < low)
//							it1.remove();
//					}
//					Iterator<PBLink> it2 = s2Cs.iterator();
//					while (it2.hasNext()) {
//						PBLink pb = it2.next();
//						if (pb.getDistance() > upper || pb.getDistance() < low)
//							it2.remove();
//					}
//					// if the supported link count less then user specified
//					int supLink = s1As.size() + s2Cs.size();
//					// logger.debug(this.getClass().getName() + "\tSupported
//					// link: "
//					// + supLink);
//					if (supLink < minSupLink)
//						continue;
//					// recompute mean and sd;
//					dists = null;
//					dists = new Vector<Integer>();
//					for (PBLink p : s1As)
//						dists.add(p.getDistance());
//					for (PBLink p : s2Cs)
//						dists.add(p.getDistance());
//					mean = MathTool.mean(dists);
//					sd = MathTool.sd(dists);
//					
//					// do not use the uncertain edges
//					if((sd >= 2000) && ((double) sd / mean) >= 0.7 )
//						continue;
//					
//					// if the mean is less tan zero and the user specified do
//					// not
//					// use overlap link;
//					if (!isUseOLLink && mean < 0)
//						continue;
//					// there are very similarity of two contigs with high
//					// identity
//					// and PB reads also have high error ratio, so it will lead
//					// to
//					// pb read links two high identity contigs by overlap two
//					// large
//					// defining a standard when they over larger or less than
//					// this
//					// filtering parameter, it will omit this edges;
//					if (mean < 0) {
//						low = Math.abs(mean) - 4 * sd;
//						upper = Math.abs(mean) + 4 * sd;
////						int c1Len = contigs.get(ids[0]).getLength();
////						int c2Len = contigs.get(ids[1]).getLength();
////						int c1Len = this.indexCntLength(ids[0]);
////						int c2Len = this.indexCntLength(ids[1]);
////						int c1Len = cntfile.getLengthByOriginalId(ids[0]);
////						int c2Len = cntfile.getLengthByOriginalId(ids[1]);
//						int c1Len = cntfile.getLengthByNewId(Integer.valueOf(ids[0]));
//						int c2Len = cntfile.getLengthByNewId(Integer.valueOf(ids[1]));
//						if (c1Len >= low && c1Len <= upper)
//							continue;
//						if (c2Len >= low && c2Len <= upper)
//							continue;
//					}
//					// for store gap record information
//					if (mean > 0) {
//						GapRecord gr = new GapRecord();
//						gr.setStart(ids[0]);
//						gr.setEnd(ids[1]);
//						for (PBLink p : s1As) {
//							if (p.getDistance() > 0) {
//								PBGapSeq seq = new PBGapSeq();
////								seq.setId(p.getOrigin().getqName());
////								int p1 = p.getOrigin().getqEnd();
////								int p2 = p.getTerminus().getqStart();
//								seq.setId(p.getPbId());
//								int p1 = p.getOPEnd();
//								int p2 = p.getTPStart();
//								if (p1 <= p2) {
//									seq.setStart(p1);
//									seq.setEnd(p2);
//								} else {
//									seq.setStart(p2);
//									seq.setEnd(p1);
//								}
//								seq.setStrand(Strand.FORWARD);
//								gr.addSeq(seq);
//							}
//						}
//						for (PBLink p : s2Cs) {
//							if (p.getDistance() > 0) {
//								PBGapSeq seq = new PBGapSeq();
////								seq.setId(p.getOrigin().getqName());
////								int p1 = p.getOrigin().getqEnd();
////								int p2 = p.getTerminus().getqStart();
//								seq.setId(p.getPbId());
//								int p1 = p.getOPEnd();
//								int p2 = p.getTPStart();
//								if (p1 <= p2) {
//									seq.setStart(p1);
//									seq.setEnd(p2);
//								} else {
//									seq.setStart(p2);
//									seq.setEnd(p1);
//								}
//								seq.setStrand(Strand.REVERSE);
//								gr.addSeq(seq);
//							}
//						}
//						gaps.add(gr);
//					}
//					// edge + +;
//					Edge edge = new Edge();
////					Contig origin = contigs.get(ids[0]);
////					Contig terminus = contigs.get(ids[1]);
//					Contig origin = new Contig();
//					Contig terminus = new Contig();
//					origin.setID(ids[0]);
////					origin.setLength(this.indexCntLength(ids[0]));
//					terminus.setID(ids[1]);
////					terminus.setLength(this.indexCntLength(ids[1]));
//					edge.setOrigin(origin);
//					edge.setTerminus(terminus);
//					edge.setDistMean(mean);
//					edge.setDistSd(sd);
//					edge.setFake(false);
//					// if the mean is minus, it means that edge is overlap, set
//					// it
//					// to be overlap and not valid;
//					if (mean < 0)
//						edge.setOL(true);
//					if (isUseOLLink)
//						edge.setValid(true);
//					else
//						edge.setValid(false);
//					edge.setoStrand(Strand.FORWARD);
//					edge.settStrand(Strand.FORWARD);
//					edge.setLinkNum(dists.size());
//					edges.add(edge);
//					// edge - -;
//					edge = null;
//					// origin = null;
//					// terminus = null;
//					edge = new Edge();
//					Contig tC = origin;
//					origin = terminus;
//					terminus = tC;
//					tC = null;
//					// origin = new Contig();
//					// terminus = new Contig();
//					// origin.setID(ids[1]);
//					// origin.setLength(contigs.get(ids[1]).getLength());
//					// terminus.setID(ids[0]);
//					// terminus.setLength(contigs.get(ids[0]).getLength());
//					edge.setOrigin(origin);
//					edge.setTerminus(terminus);
//					edge.setDistMean(mean);
//					edge.setDistSd(sd);
//					edge.setFake(false);
//					// if the mean is minus, it means that edge is overlap, set
//					// it
//					// to be overlap and not valid;
//					if (mean < 0)
//						edge.setOL(true);
//					if (isUseOLLink)
//						edge.setValid(true);
//					else
//						edge.setValid(false);
//					edge.setoStrand(Strand.REVERSE);
//					edge.settStrand(Strand.REVERSE);
//					edge.setLinkNum(dists.size());
//					edges.add(edge);
//					edge = null;
//					origin = null;
//					terminus = null;
//				} else if (max == sB) // for the B statement
//				{
//					List<Integer> dists = new Vector<Integer>(10);
//					for (PBLink p : s1Bs)
//						dists.add(p.getDistance());
//					for (PBLink p : s2Bs)
//						dists.add(p.getDistance());
//					int mean = MathTool.mean(dists);
//					int sd = MathTool.sd(dists);
//					int upper = mean + 3 * sd;
//					int low = mean - 3 * sd;
//					// if the distance larger than mean + 3 * sd, then remove;
//					Iterator<PBLink> it1 = s1Bs.iterator();
//					while (it1.hasNext()) {
//						PBLink pb = it1.next();
//						if (pb.getDistance() > upper || pb.getDistance() < low)
//							it1.remove();
//					}
//					Iterator<PBLink> it2 = s2Bs.iterator();
//					while (it2.hasNext()) {
//						PBLink pb = it2.next();
//						if (pb.getDistance() > upper || pb.getDistance() < low)
//							it2.remove();
//					}
//					// if the supported link count less then user specified
//					int supLink = s1Bs.size() + s2Bs.size();
//					// logger.debug(this.getClass().getName() + "\tSupported
//					// link: "
//					// + supLink);
//					if (supLink < minSupLink)
//						continue;
//					// recompute mean and sd;
//					dists = null;
//					dists = new Vector<Integer>();
//					for (PBLink p : s1Bs)
//						dists.add(p.getDistance());
//					for (PBLink p : s2Bs)
//						dists.add(p.getDistance());
//					mean = MathTool.mean(dists);
//					sd = MathTool.sd(dists);
//					
//					// do not use the uncertain edges
//					if((sd >= 2000) && ((double) sd / mean) >= 0.7 )
//						continue;
//					
//					// if the mean is less tan zero and the user specified do
//					// not
//					// use overlap link;
//					if (!isUseOLLink && mean < 0)
//						continue;
//					// there are very similarity of two contigs with high
//					// identity
//					// and PB reads also have high error ratio, so it will lead
//					// to
//					// pb read links two high identity contigs by overlap two
//					// large
//					// defining a standard when they over larger or less than
//					// this
//					// filtering parameter, it will omit this edges;
//					if (mean < 0) {
//						low = Math.abs(mean) - 4 * sd;
//						upper = Math.abs(mean) + 4 * sd;
////						int c1Len = contigs.get(ids[0]).getLength();
////						int c2Len = contigs.get(ids[1]).getLength();
////						int c1Len = this.indexCntLength(ids[0]);
////						int c2Len = this.indexCntLength(ids[1]);
////						int c1Len = cntfile.getLengthByOriginalId(ids[0]);
////						int c2Len = cntfile.getLengthByOriginalId(ids[1]);
//						int c1Len = cntfile.getLengthByNewId(Integer.valueOf(ids[0]));
//						int c2Len = cntfile.getLengthByNewId(Integer.valueOf(ids[1]));
//						if (c1Len >= low && c1Len <= upper)
//							continue;
//						if (c2Len >= low && c2Len <= upper)
//							continue;
//					}
//					// for store gap record information
//					if (mean > 0) {
//						GapRecord gr = new GapRecord();
//						gr.setStart(ids[0]);
//						gr.setEnd(ids[1]);
//						for (PBLink p : s1Bs) {
//							if (p.getDistance() > 0) {
//								PBGapSeq seq = new PBGapSeq();
////								seq.setId(p.getOrigin().getqName());
////								int p1 = p.getOrigin().getqEnd();
////								int p2 = p.getTerminus().getqStart();
//								seq.setId(p.getPbId());
//								int p1 = p.getOPEnd();
//								int p2 = p.getTPStart();
//								if (p1 <= p2) {
//									seq.setStart(p1);
//									seq.setEnd(p2);
//								} else {
//									seq.setStart(p2);
//									seq.setEnd(p1);
//								}
//								seq.setStrand(Strand.FORWARD);
//								gr.addSeq(seq);
//							}
//						}
//						for (PBLink p : s2Bs) {
//							if (p.getDistance() > 0) {
//								PBGapSeq seq = new PBGapSeq();
////								seq.setId(p.getOrigin().getqName());
////								int p1 = p.getOrigin().getqEnd();
////								int p2 = p.getTerminus().getqStart();
//								seq.setId(p.getPbId());
//								int p1 = p.getOPEnd();
//								int p2 = p.getTPStart();
//								if (p1 <= p2) {
//									seq.setStart(p1);
//									seq.setEnd(p2);
//								} else {
//									seq.setStart(p2);
//									seq.setEnd(p1);
//								}
//								seq.setStrand(Strand.REVERSE);
//								gr.addSeq(seq);
//							}
//						}
//						gaps.add(gr);
//					}
//					// edge + -;
//					Edge edge = new Edge();
////					Contig origin = contigs.get(ids[0]);
////					Contig terminus = contigs.get(ids[1]);
//					Contig origin = new Contig();
//					Contig terminus = new Contig();
//					origin.setID(ids[0]);
//					// origin.setLength(contigs.get(ids[0]).getLength());
//					 terminus.setID(ids[1]);
//					// terminus.setLength(contigs.get(ids[1]).getLength());
//					edge.setOrigin(origin);
//					edge.setTerminus(terminus);
//					edge.setDistMean(mean);
//					edge.setDistSd(sd);
//					edge.setFake(false);
//					// if the mean is minus, it means that edge is overlap, set
//					// it
//					// to be overlap and not valid;
//					if (mean < 0)
//						edge.setOL(true);
//					if (isUseOLLink)
//						edge.setValid(true);
//					else
//						edge.setValid(false);
//					edge.setoStrand(Strand.FORWARD);
//					edge.settStrand(Strand.REVERSE);
//					edge.setLinkNum(dists.size());
//					edges.add(edge);
//					// edge - +;
//					edge = null;
//					// origin = null;
//					// terminus = null;
//					edge = new Edge();
//					Contig tC = origin;
//					origin = terminus;
//					terminus = tC;
//					tC = null;
//					// origin = new Contig();
//					// terminus = new Contig();
//					// origin.setID(ids[1]);
//					// origin.setLength(contigs.get(ids[1]).getLength());
//					// terminus.setID(ids[0]);
//					// terminus.setLength(contigs.get(ids[0]).getLength());
//					edge.setOrigin(origin);
//					edge.setTerminus(terminus);
//					edge.setDistMean(mean);
//					edge.setDistSd(sd);
//					edge.setFake(false);
//					// if the mean is minus, it means that edge is overlap, set
//					// it
//					// to be overlap and not valid;
//					if (mean < 0)
//						edge.setOL(true);
//					if (isUseOLLink)
//						edge.setValid(true);
//					else
//						edge.setValid(false);
//					edge.setoStrand(Strand.FORWARD);
//					edge.settStrand(Strand.REVERSE);
//					edge.setLinkNum(dists.size());
//					edges.add(edge);
//					edge = null;
//					origin = null;
//					terminus = null;
//				} else if (max == sC) // for the C statement
//				{
//					List<Integer> dists = new Vector<Integer>(10);
//					for (PBLink p : s1Cs)
//						dists.add(p.getDistance());
//					for (PBLink p : s2As)
//						dists.add(p.getDistance());
//					int mean = MathTool.mean(dists);
//					int sd = MathTool.sd(dists);
//					int upper = mean + 3 * sd;
//					int low = mean - 3 * sd;
//					// if the distance larger than mean + 3 * sd, then remove;
//					Iterator<PBLink> it1 = s1Cs.iterator();
//					while (it1.hasNext()) {
//						PBLink pb = it1.next();
//						if (pb.getDistance() > upper || pb.getDistance() < low)
//							it1.remove();
//					}
//					Iterator<PBLink> it2 = s2As.iterator();
//					while (it2.hasNext()) {
//						PBLink pb = it2.next();
//						if (pb.getDistance() > upper || pb.getDistance() < low)
//							it2.remove();
//					}
//					// if the supported link count less then user specified
//					int supLink = s1Cs.size() + s2As.size();
//					// logger.debug(this.getClass().getName() + "\tSupported
//					// link: "
//					// + supLink);
//					if (supLink < minSupLink)
//						continue;
//					// recompute mean and sd;
//					dists = null;
//					dists = new Vector<Integer>();
//					for (PBLink p : s1Cs)
//						dists.add(p.getDistance());
//					for (PBLink p : s2As)
//						dists.add(p.getDistance());
//					mean = MathTool.mean(dists);
//					sd = MathTool.sd(dists);
//					
//					// do not use the uncertain edges
//					if((sd >= 2000) && ((double) sd / mean) >= 0.7 )
//						continue;
//					// if the mean is less tan zero and the user specified do
//					// not
//					// use overlap link;
//					if (!isUseOLLink && mean < 0)
//						continue;
//					// there are very similarity of two contigs with high
//					// identity
//					// and PB reads also have high error ratio, so it will lead
//					// to
//					// pb read links two high identity contigs by overlap two
//					// large
//					// defining a standard when they over larger or less than
//					// this
//					// filtering parameter, it will omit this edges;
//					if (mean < 0) {
//						low = Math.abs(mean) - 4 * sd;
//						upper = Math.abs(mean) + 4 * sd;
////						int c1Len = contigs.get(ids[0]).getLength();
////						int c2Len = contigs.get(ids[1]).getLength();
////						int c1Len = this.indexCntLength(ids[0]);
////						int c2Len = this.indexCntLength(ids[1]);
////						int c1Len = cntfile.getLengthByOriginalId(ids[0]);
////						int c2Len = cntfile.getLengthByOriginalId(ids[1]);
//						int c1Len = cntfile.getLengthByNewId(Integer.valueOf(ids[0]));
//						int c2Len = cntfile.getLengthByNewId(Integer.valueOf(ids[1]));
//						if (c1Len >= low && c1Len <= upper)
//							continue;
//						if (c2Len >= low && c2Len <= upper)
//							continue;
//					}
//					// for store gap record information
//					if (mean > 0) {
//						GapRecord gr = new GapRecord();
//						gr.setStart(ids[0]);
//						gr.setEnd(ids[1]);
//						for (PBLink p : s1Cs) {
//							if (p.getDistance() > 0) {
//								PBGapSeq seq = new PBGapSeq();
////								seq.setId(p.getOrigin().getqName());
////								int p1 = p.getOrigin().getqEnd();
////								int p2 = p.getTerminus().getqStart();
//								seq.setId(p.getPbId());
//								int p1 = p.getOPEnd();
//								int p2 = p.getTPStart();
//								if (p1 <= p2) {
//									seq.setStart(p1);
//									seq.setEnd(p2);
//								} else {
//									seq.setStart(p2);
//									seq.setEnd(p1);
//								}
//								seq.setStrand(Strand.FORWARD);
//								gr.addSeq(seq);
//							}
//						}
//						for (PBLink p : s2As) {
//							if (p.getDistance() > 0) {
//								PBGapSeq seq = new PBGapSeq();
////								seq.setId(p.getOrigin().getqName());
////								int p1 = p.getOrigin().getqEnd();
////								int p2 = p.getTerminus().getqStart();
//								seq.setId(p.getPbId());
//								int p1 = p.getOPEnd();
//								int p2 = p.getTPStart();
//								if (p1 <= p2) {
//									seq.setStart(p1);
//									seq.setEnd(p2);
//								} else {
//									seq.setStart(p2);
//									seq.setEnd(p1);
//								}
//								seq.setStrand(Strand.REVERSE);
//								gr.addSeq(seq);
//							}
//						}
//						gaps.add(gr);
//					}
//
//					// edge - -;
//					Edge edge = new Edge();
////					Contig origin = contigs.get(ids[0]);
////					Contig terminus = contigs.get(ids[1]);
//					 Contig origin = new Contig();
//					 Contig terminus = new Contig();
//					 origin.setID(ids[0]);
//					// origin.setLength(contigs.get(ids[0]).getLength());
//					 terminus.setID(ids[1]);
//					// terminus.setLength(contigs.get(ids[1]).getLength());
//					edge.setOrigin(origin);
//					edge.setTerminus(terminus);
//					edge.setDistMean(mean);
//					edge.setDistSd(sd);
//					edge.setFake(false);
//					// if the mean is minus, it means that edge is overlap, set
//					// it
//					// to be overlap and not valid;
//					if (mean < 0)
//						edge.setOL(true);
//					if (isUseOLLink)
//						edge.setValid(true);
//					else
//						edge.setValid(false);
//					edge.setoStrand(Strand.REVERSE);
//					edge.settStrand(Strand.REVERSE);
//					edge.setLinkNum(dists.size());
//					edges.add(edge);
//					// edge + +;
//					edge = null;
//					// origin = null;
//					// terminus = null;
//					edge = new Edge();
//					Contig tC = origin;
//					origin = terminus;
//					terminus = tC;
//					tC = null;
//					// origin = new Contig();
//					// terminus = new Contig();
//					// origin.setID(ids[1]);
//					// origin.setLength(contigs.get(ids[1]).getLength());
//					// terminus.setID(ids[0]);
//					// terminus.setLength(contigs.get(ids[0]).getLength());
//					edge.setOrigin(origin);
//					edge.setTerminus(terminus);
//					edge.setDistMean(mean);
//					edge.setDistSd(sd);
//					edge.setFake(false);
//					// if the mean is minus, it means that edge is overlap, set
//					// it
//					// to be overlap and not valid;
//					if (mean < 0)
//						edge.setOL(true);
//					if (isUseOLLink)
//						edge.setValid(true);
//					else
//						edge.setValid(false);
//					edge.setoStrand(Strand.FORWARD);
//					edge.settStrand(Strand.FORWARD);
//					edge.setLinkNum(dists.size());
//					edges.add(edge);
//					edge = null;
//					origin = null;
//					terminus = null;
//				} else if (max == sD) // for the D statement
//				{
//					List<Integer> dists = new Vector<Integer>(10);
//					for (PBLink p : s1Ds)
//						dists.add(p.getDistance());
//					for (PBLink p : s2Ds)
//						dists.add(p.getDistance());
//					int mean = MathTool.mean(dists);
//					int sd = MathTool.sd(dists);
//					int upper = mean + 3 * sd;
//					int low = mean - 3 * sd;
//					// if the distance larger than mean + 3 * sd, then remove;
//					Iterator<PBLink> it1 = s1Ds.iterator();
//					while (it1.hasNext()) {
//						PBLink pb = it1.next();
//						if (pb.getDistance() > upper || pb.getDistance() < low)
//							it1.remove();
//					}
//					Iterator<PBLink> it2 = s2Ds.iterator();
//					while (it2.hasNext()) {
//						PBLink pb = it2.next();
//						if (pb.getDistance() > upper || pb.getDistance() < low)
//							it2.remove();
//					}
//					// if the supported link count less then user specified
//					int supLink = s1Ds.size() + s2Ds.size();
//					// logger.debug(this.getClass().getName() + "\tSupported
//					// link: "
//					// + supLink);
//					if (supLink < minSupLink)
//						continue;
//					// recompute mean and sd;
//					dists = null;
//					dists = new Vector<Integer>();
//					for (PBLink p : s1Ds)
//						dists.add(p.getDistance());
//					for (PBLink p : s2Ds)
//						dists.add(p.getDistance());
//					mean = MathTool.mean(dists);
//					sd = MathTool.sd(dists);
//					
//					// do not use the uncertain edges
//					if((sd >= 2000) && ((double) sd / mean) >= 0.7 )
//						continue;
//					
//					// if the mean is less tan zero and the user specified do
//					// not
//					// use overlap link;
//					if (!isUseOLLink && mean < 0)
//						continue;
//					// there are very similarity of two contigs with high
//					// identity
//					// and PB reads also have high error ratio, so it will lead
//					// to
//					// pb read links two high identity contigs by overlap two
//					// large
//					// defining a standard when they over larger or less than
//					// this
//					// filtering parameter, it will omit this edges;
//					if (mean < 0) {
//						low = Math.abs(mean) - 4 * sd;
//						upper = Math.abs(mean) + 4 * sd;
////						int c1Len = contigs.get(ids[0]).getLength();
////						int c2Len = contigs.get(ids[1]).getLength();
////						int c1Len = this.indexCntLength(ids[0]);
////						int c2Len = this.indexCntLength(ids[1]);
////						int c1Len = cntfile.getLengthByOriginalId(ids[0]);
////						int c2Len = cntfile.getLengthByOriginalId(ids[1]);
//						int c1Len = cntfile.getLengthByNewId(Integer.valueOf(ids[0]));
//						int c2Len = cntfile.getLengthByNewId(Integer.valueOf(ids[1]));
//						if (c1Len >= low && c1Len <= upper)
//							continue;
//						if (c2Len >= low && c2Len <= upper)
//							continue;
//					}
//					// for store gap record information
//					if (mean > 0) {
//						GapRecord gr = new GapRecord();
//						gr.setStart(ids[0]);
//						gr.setEnd(ids[1]);
//						for (PBLink p : s1Ds) {
//							if (p.getDistance() > 0) {
//								PBGapSeq seq = new PBGapSeq();
////								seq.setId(p.getOrigin().getqName());
////								int p1 = p.getOrigin().getqEnd();
////								int p2 = p.getTerminus().getqStart();
//								seq.setId(p.getPbId());
//								int p1 = p.getOPEnd();
//								int p2 = p.getTPStart();
//								if (p1 <= p2) {
//									seq.setStart(p1);
//									seq.setEnd(p2);
//								} else {
//									seq.setStart(p2);
//									seq.setEnd(p1);
//								}
//								seq.setStrand(Strand.FORWARD);
//								gr.addSeq(seq);
//							}
//						}
//						for (PBLink p : s2Ds) {
//							if (p.getDistance() > 0) {
//								PBGapSeq seq = new PBGapSeq();
////								seq.setId(p.getOrigin().getqName());
////								int p1 = p.getOrigin().getqEnd();
////								int p2 = p.getTerminus().getqStart();
//								seq.setId(p.getPbId());
//								int p1 = p.getOPEnd();
//								int p2 = p.getTPStart();
//								if (p1 <= p2) {
//									seq.setStart(p1);
//									seq.setEnd(p2);
//								} else {
//									seq.setStart(p2);
//									seq.setEnd(p1);
//								}
//								seq.setStrand(Strand.REVERSE);
//								gr.addSeq(seq);
//							}
//						}
//						gaps.add(gr);
//					}
//					// edge - +;
//					Edge edge = new Edge();
////					Contig origin = contigs.get(ids[0]);
////					Contig terminus = contigs.get(ids[1]);
//					 Contig origin = new Contig();
//					 Contig terminus = new Contig();
//					 origin.setID(ids[0]);
//					// origin.setLength(contigs.get(ids[0]).getLength());
//					 terminus.setID(ids[1]);
//					// terminus.setLength(contigs.get(ids[1]).getLength());
//					edge.setOrigin(origin);
//					edge.setTerminus(terminus);
//					edge.setDistMean(mean);
//					edge.setDistSd(sd);
//					edge.setFake(false);
//					// if the mean is minus, it means that edge is overlap, set
//					// it
//					// to be overlap and not valid;
//					if (mean < 0)
//						edge.setOL(true);
//					if (isUseOLLink)
//						edge.setValid(true);
//					else
//						edge.setValid(false);
//					edge.setoStrand(Strand.REVERSE);
//					edge.settStrand(Strand.FORWARD);
//					edge.setLinkNum(dists.size());
//					edges.add(edge);
//					// edge + -;
//					edge = null;
//					// origin = null;
//					// terminus = null;
//					edge = new Edge();
//					Contig tC = origin;
//					origin = terminus;
//					terminus = tC;
//					tC = null;
//					// origin = new Contig();
//					// terminus = new Contig();
//					// origin.setID(ids[1]);
//					// origin.setLength(contigs.get(ids[1]).getLength());
//					// terminus.setID(ids[0]);
//					// terminus.setLength(contigs.get(ids[0]).getLength());
//					edge.setOrigin(origin);
//					edge.setTerminus(terminus);
//					edge.setDistMean(mean);
//					edge.setDistSd(sd);
//					edge.setFake(false);
//					// if the mean is minus, it means that edge is overlap, set
//					// it
//					// to be overlap and not valid;
//					if (mean < 0)
//						edge.setOL(true);
//					if (isUseOLLink)
//						edge.setValid(true);
//					else
//						edge.setValid(false);
//					edge.setoStrand(Strand.REVERSE);
//					edge.settStrand(Strand.FORWARD);
//					edge.setLinkNum(dists.size());
//					edges.add(edge);
//					edge = null;
//					origin = null;
//					terminus = null;
//				}
//
//				// gc the variables
//				all = null;
//				s1 = null;
//				s2 = null;
//				s1As = null;
//				s1Bs = null;
//				s1Cs = null;
//				s1Ds = null;
//				s2As = null;
//				s2Bs = null;
//				s2Cs = null;
//				s2Ds = null;
//			} catch (Exception e) {
//				logger.error(this.getClass().getName() + "\t" + e.getMessage());
//			}
//		}
//
//		GapRecordWriter grw = new GapRecordWriter(paras, gaps);
//		grw.write();
//		gaps = null;
//		long end = System.currentTimeMillis();
//		logger.info("Edge Bundling, erase time: " + (end - start) + " ms");
//		return edges;
//	}
	
	
//	public List<Edge> pbLink2Edges(List<PBLink> links, Map<String, Integer> cntLens) {
//		long start = System.currentTimeMillis();
//		if (links == null || links.size() == 0)
//			throw new IllegalArgumentException(
//					this.getClass().getName() + "The Links is empty when passed to EdgeBundler");
//		if (edges != null)
//			edges = null;
//		edges = new Vector<Edge>(links.size()/5);
//		boolean isUseOLLink = paras.isUseOLLink();
//		int minSupLink = paras.getMinSupLinks();
//		logger.info(this.getClass().getName() + "\tMinimum supported links: " + minSupLink);
//		logger.info(this.getClass().getName() + "\tUsed overlap link: " + isUseOLLink);
//		// the all the same origin and terminus to a hash map;
//		// both direction
//		Map<String, List<PBLink>> temp = new HashMap<String, List<PBLink>>();
//		for (PBLink pb : links) {
//			String id1 = pb.getOrigin() + ":->:" + pb.getTerminus();
//			String id2 = pb.getTerminus() + ":->:" + pb.getOrigin();
//			if (temp.containsKey(id1)) {
//				temp.get(id1).add(pb);
//				id1 = null;
//				id2 = null;
//				pb = null;
//			} else if (temp.containsKey(id2)) {
//				temp.get(id2).add(pb);
//				id1 = null;
//				id2 = null;
//				pb = null;
//			} else {
//				List<PBLink> lins = new Vector<PBLink>(10);
//				lins.add(pb);
//				temp.put(id1, lins);
//				lins = null;
//				id1 = null;
//				id2 = null;
//				pb = null;
//			}
//		}
//
//		// loop in temp hash map
//		for (String s : temp.keySet()) {
//			try {
////				index++;
//				// divide into two set, i.e. A->B; B->A
//				List<PBLink> all = temp.get(s);
//				List<PBLink> s1 = new Vector<PBLink>(10);
//				List<PBLink> s2 = new Vector<PBLink>(10);
//				String[] ids = s.split(":->:");
//				for (PBLink p : all) {
//					if (ids[0].equalsIgnoreCase(p.getOrigin()))
//						s1.add(p);
//					else
//						s2.add(p);
//				}
//
//				// compute the most type in s1 and s2;
//				// A for + +; B for + -; C for - -; D for - +;
//				// FOR S1 SET
//				List<PBLink> s1As = new Vector<PBLink>(10);
//				List<PBLink> s1Bs = new Vector<PBLink>(10);
//				List<PBLink> s1Cs = new Vector<PBLink>(10);
//				List<PBLink> s1Ds = new Vector<PBLink>(10);
//				for (PBLink p : s1) {
//					Strand oStrand = p.getOStrand();
//					Strand tStrand = p.getTStrand();
//					if (oStrand.equals(Strand.FORWARD)) {
//						if (tStrand.equals(Strand.FORWARD)) {
//							s1As.add(p);
//						} else {
//							s1Bs.add(p);
//						}
//					} else {
//						if (tStrand.equals(Strand.REVERSE)) {
//							s1Cs.add(p);
//						} else {
//							s1Ds.add(p);
//						}
//					}
//					oStrand = null;
//					tStrand = null;
//				}
//				// FOR S2 SET
//				List<PBLink> s2As = new Vector<PBLink>(10);
//				List<PBLink> s2Bs = new Vector<PBLink>(10);
//				List<PBLink> s2Cs = new Vector<PBLink>(10);
//				List<PBLink> s2Ds = new Vector<PBLink>(10);
//				for (PBLink p : s2) {
//					Strand oStrand = p.getOStrand();
//					Strand tStrand = p.getTStrand();
//					if (oStrand.equals(Strand.FORWARD)) {
//						if (tStrand.equals(Strand.FORWARD)) {
//							s2As.add(p);
//						} else {
//							s2Bs.add(p);
//						}
//					} else {
//						if (tStrand.equals(Strand.REVERSE)) {
//							s2Cs.add(p);
//						} else {
//							s2Ds.add(p);
//						}
//					}
//					oStrand = null;
//					tStrand = null;
//				}
//
//				int sA = s1As.size() + s2Cs.size(); // A(+)->B(+):B(-)->A(-)
//				int sB = s1Bs.size() + s2Bs.size(); // A(+)->B(-):B(+)->A(-)
//				int sC = s1Cs.size() + s2As.size(); // A(-)->B(-):B(+)->A(+)
//				int sD = s1Ds.size() + s2Ds.size(); // A(-)->B(+):B(-)->A(+)
//				
//				int max = MathTool.max(sA, sB, sC, sD);
//				// considering there are more than maximum value;
//				int [] arrs = new int[]{sA, sB, sC, sD};
//				Arrays.sort(arrs);
//				if(arrs[2] == max)
//					continue;
//				
//				if (max == sA) // for the A statement;
//				{
//					List<Integer> dists = new Vector<Integer>(10);
//					for (PBLink p : s1As)
//						dists.add(p.getDistance());
//					for (PBLink p : s2Cs)
//						dists.add(p.getDistance());
//					int mean = MathTool.mean(dists);
//					int sd = MathTool.sd(dists);
//					int upper = mean + 3 * sd;
//					int low = mean - 3 * sd;
//					
//					// if the distance larger than mean + 3 * sd, then remove;
//					Iterator<PBLink> it1 = s1As.iterator();
//					while (it1.hasNext()) {
//						PBLink pb = it1.next();
//						if (pb.getDistance() > upper || pb.getDistance() < low)
//							it1.remove();
//					}
//					Iterator<PBLink> it2 = s2Cs.iterator();
//					while (it2.hasNext()) {
//						PBLink pb = it2.next();
//						if (pb.getDistance() > upper || pb.getDistance() < low)
//							it2.remove();
//					}
//					// if the supported link count less then user specified
//					int supLink = s1As.size() + s2Cs.size();
//					// logger.debug(this.getClass().getName() + "\tSupported
//					// link: "
//					// + supLink);
//					if (supLink < minSupLink)
//						continue;
//					// recompute mean and sd;
//					dists = null;
//					dists = new Vector<Integer>();
//					for (PBLink p : s1As)
//						dists.add(p.getDistance());
//					for (PBLink p : s2Cs)
//						dists.add(p.getDistance());
//					mean = MathTool.mean(dists);
//					sd = MathTool.sd(dists);
//					
//					// do not use the uncertain edges
//					if((sd >= 2000) && ((double) sd / mean) >= 0.7 )
//						continue;
//					
//					// if the mean is less tan zero and the user specified do
//					// not
//					// use overlap link;
//					if (!isUseOLLink && mean < 0)
//						continue;
//					// there are very similarity of two contigs with high
//					// identity
//					// and PB reads also have high error ratio, so it will lead
//					// to
//					// pb read links two high identity contigs by overlap two
//					// large
//					// defining a standard when they over larger or less than
//					// this
//					// filtering parameter, it will omit this edges;
//					if (mean < 0) {
//						low = Math.abs(mean) - 4 * sd;
//						upper = Math.abs(mean) + 4 * sd;
////						int c1Len = contigs.get(ids[0]).getLength();
////						int c2Len = contigs.get(ids[1]).getLength();
////						int c1Len = this.indexCntLength(ids[0]);
////						int c2Len = this.indexCntLength(ids[1]);
////						int c1Len = cntfile.getLengthByOriginalId(ids[0]);
////						int c2Len = cntfile.getLengthByOriginalId(ids[1]);
//						int c1Len = cntLens.get(ids[0]);
//						int c2Len = cntLens.get(ids[1]);
//						if (c1Len >= low && c1Len <= upper)
//							continue;
//						if (c2Len >= low && c2Len <= upper)
//							continue;
//					}
//					// for store gap record information
//					if (mean > 0) {
//						GapRecord gr = new GapRecord();
//						gr.setStart(ids[0]);
//						gr.setEnd(ids[1]);
//						for (PBLink p : s1As) {
//							if (p.getDistance() > 0) {
//								PBGapSeq seq = new PBGapSeq();
////								seq.setId(p.getOrigin().getqName());
////								int p1 = p.getOrigin().getqEnd();
////								int p2 = p.getTerminus().getqStart();
//								seq.setId(p.getPbId());
//								int p1 = p.getOPEnd();
//								int p2 = p.getTPStart();
//								if (p1 <= p2) {
//									seq.setStart(p1);
//									seq.setEnd(p2);
//								} else {
//									seq.setStart(p2);
//									seq.setEnd(p1);
//								}
//								seq.setStrand(Strand.FORWARD);
//								gr.addSeq(seq);
//							}
//						}
//						for (PBLink p : s2Cs) {
//							if (p.getDistance() > 0) {
//								PBGapSeq seq = new PBGapSeq();
////								seq.setId(p.getOrigin().getqName());
////								int p1 = p.getOrigin().getqEnd();
////								int p2 = p.getTerminus().getqStart();
//								seq.setId(p.getPbId());
//								int p1 = p.getOPEnd();
//								int p2 = p.getTPStart();
//								if (p1 <= p2) {
//									seq.setStart(p1);
//									seq.setEnd(p2);
//								} else {
//									seq.setStart(p2);
//									seq.setEnd(p1);
//								}
//								seq.setStrand(Strand.REVERSE);
//								gr.addSeq(seq);
//							}
//						}
//						gaps.add(gr);
//					}
//					// edge + +;
//					Edge edge = new Edge();
////					Contig origin = contigs.get(ids[0]);
////					Contig terminus = contigs.get(ids[1]);
//					Contig origin = new Contig();
//					Contig terminus = new Contig();
//					origin.setID(ids[0]);
////					origin.setLength(this.indexCntLength(ids[0]));
//					terminus.setID(ids[1]);
////					terminus.setLength(this.indexCntLength(ids[1]));
//					edge.setOrigin(origin);
//					edge.setTerminus(terminus);
//					edge.setDistMean(mean);
//					edge.setDistSd(sd);
//					edge.setFake(false);
//					// if the mean is minus, it means that edge is overlap, set
//					// it
//					// to be overlap and not valid;
//					if (mean < 0)
//						edge.setOL(true);
//					if (isUseOLLink)
//						edge.setValid(true);
//					else
//						edge.setValid(false);
//					edge.setoStrand(Strand.FORWARD);
//					edge.settStrand(Strand.FORWARD);
//					edge.setLinkNum(dists.size());
//					edges.add(edge);
//					// edge - -;
//					edge = null;
//					// origin = null;
//					// terminus = null;
//					edge = new Edge();
//					Contig tC = origin;
//					origin = terminus;
//					terminus = tC;
//					tC = null;
//					// origin = new Contig();
//					// terminus = new Contig();
//					// origin.setID(ids[1]);
//					// origin.setLength(contigs.get(ids[1]).getLength());
//					// terminus.setID(ids[0]);
//					// terminus.setLength(contigs.get(ids[0]).getLength());
//					edge.setOrigin(origin);
//					edge.setTerminus(terminus);
//					edge.setDistMean(mean);
//					edge.setDistSd(sd);
//					edge.setFake(false);
//					// if the mean is minus, it means that edge is overlap, set
//					// it
//					// to be overlap and not valid;
//					if (mean < 0)
//						edge.setOL(true);
//					if (isUseOLLink)
//						edge.setValid(true);
//					else
//						edge.setValid(false);
//					edge.setoStrand(Strand.REVERSE);
//					edge.settStrand(Strand.REVERSE);
//					edge.setLinkNum(dists.size());
//					edges.add(edge);
//					edge = null;
//					origin = null;
//					terminus = null;
//				} else if (max == sB) // for the B statement
//				{
//					List<Integer> dists = new Vector<Integer>(10);
//					for (PBLink p : s1Bs)
//						dists.add(p.getDistance());
//					for (PBLink p : s2Bs)
//						dists.add(p.getDistance());
//					int mean = MathTool.mean(dists);
//					int sd = MathTool.sd(dists);
//					int upper = mean + 3 * sd;
//					int low = mean - 3 * sd;
//					// if the distance larger than mean + 3 * sd, then remove;
//					Iterator<PBLink> it1 = s1Bs.iterator();
//					while (it1.hasNext()) {
//						PBLink pb = it1.next();
//						if (pb.getDistance() > upper || pb.getDistance() < low)
//							it1.remove();
//					}
//					Iterator<PBLink> it2 = s2Bs.iterator();
//					while (it2.hasNext()) {
//						PBLink pb = it2.next();
//						if (pb.getDistance() > upper || pb.getDistance() < low)
//							it2.remove();
//					}
//					// if the supported link count less then user specified
//					int supLink = s1Bs.size() + s2Bs.size();
//					// logger.debug(this.getClass().getName() + "\tSupported
//					// link: "
//					// + supLink);
//					if (supLink < minSupLink)
//						continue;
//					// recompute mean and sd;
//					dists = null;
//					dists = new Vector<Integer>();
//					for (PBLink p : s1Bs)
//						dists.add(p.getDistance());
//					for (PBLink p : s2Bs)
//						dists.add(p.getDistance());
//					mean = MathTool.mean(dists);
//					sd = MathTool.sd(dists);
//					
//					// do not use the uncertain edges
//					if((sd >= 2000) && ((double) sd / mean) >= 0.7 )
//						continue;
//					
//					// if the mean is less tan zero and the user specified do
//					// not
//					// use overlap link;
//					if (!isUseOLLink && mean < 0)
//						continue;
//					// there are very similarity of two contigs with high
//					// identity
//					// and PB reads also have high error ratio, so it will lead
//					// to
//					// pb read links two high identity contigs by overlap two
//					// large
//					// defining a standard when they over larger or less than
//					// this
//					// filtering parameter, it will omit this edges;
//					if (mean < 0) {
//						low = Math.abs(mean) - 4 * sd;
//						upper = Math.abs(mean) + 4 * sd;
////						int c1Len = contigs.get(ids[0]).getLength();
////						int c2Len = contigs.get(ids[1]).getLength();
////						int c1Len = this.indexCntLength(ids[0]);
////						int c2Len = this.indexCntLength(ids[1]);
////						int c1Len = cntfile.getLengthByOriginalId(ids[0]);
////						int c2Len = cntfile.getLengthByOriginalId(ids[1]);
//						int c1Len = cntLens.get(ids[0]);
//						int c2Len = cntLens.get(ids[1]);
//						if (c1Len >= low && c1Len <= upper)
//							continue;
//						if (c2Len >= low && c2Len <= upper)
//							continue;
//					}
//					// for store gap record information
//					if (mean > 0) {
//						GapRecord gr = new GapRecord();
//						gr.setStart(ids[0]);
//						gr.setEnd(ids[1]);
//						for (PBLink p : s1Bs) {
//							if (p.getDistance() > 0) {
//								PBGapSeq seq = new PBGapSeq();
////								seq.setId(p.getOrigin().getqName());
////								int p1 = p.getOrigin().getqEnd();
////								int p2 = p.getTerminus().getqStart();
//								seq.setId(p.getPbId());
//								int p1 = p.getOPEnd();
//								int p2 = p.getTPStart();
//								if (p1 <= p2) {
//									seq.setStart(p1);
//									seq.setEnd(p2);
//								} else {
//									seq.setStart(p2);
//									seq.setEnd(p1);
//								}
//								seq.setStrand(Strand.FORWARD);
//								gr.addSeq(seq);
//							}
//						}
//						for (PBLink p : s2Bs) {
//							if (p.getDistance() > 0) {
//								PBGapSeq seq = new PBGapSeq();
////								seq.setId(p.getOrigin().getqName());
////								int p1 = p.getOrigin().getqEnd();
////								int p2 = p.getTerminus().getqStart();
//								seq.setId(p.getPbId());
//								int p1 = p.getOPEnd();
//								int p2 = p.getTPStart();
//								if (p1 <= p2) {
//									seq.setStart(p1);
//									seq.setEnd(p2);
//								} else {
//									seq.setStart(p2);
//									seq.setEnd(p1);
//								}
//								seq.setStrand(Strand.REVERSE);
//								gr.addSeq(seq);
//							}
//						}
//						gaps.add(gr);
//					}
//					// edge + -;
//					Edge edge = new Edge();
////					Contig origin = contigs.get(ids[0]);
////					Contig terminus = contigs.get(ids[1]);
//					Contig origin = new Contig();
//					Contig terminus = new Contig();
//					origin.setID(ids[0]);
//					// origin.setLength(contigs.get(ids[0]).getLength());
//					 terminus.setID(ids[1]);
//					// terminus.setLength(contigs.get(ids[1]).getLength());
//					edge.setOrigin(origin);
//					edge.setTerminus(terminus);
//					edge.setDistMean(mean);
//					edge.setDistSd(sd);
//					edge.setFake(false);
//					// if the mean is minus, it means that edge is overlap, set
//					// it
//					// to be overlap and not valid;
//					if (mean < 0)
//						edge.setOL(true);
//					if (isUseOLLink)
//						edge.setValid(true);
//					else
//						edge.setValid(false);
//					edge.setoStrand(Strand.FORWARD);
//					edge.settStrand(Strand.REVERSE);
//					edge.setLinkNum(dists.size());
//					edges.add(edge);
//					// edge - +;
//					edge = null;
//					// origin = null;
//					// terminus = null;
//					edge = new Edge();
//					Contig tC = origin;
//					origin = terminus;
//					terminus = tC;
//					tC = null;
//					// origin = new Contig();
//					// terminus = new Contig();
//					// origin.setID(ids[1]);
//					// origin.setLength(contigs.get(ids[1]).getLength());
//					// terminus.setID(ids[0]);
//					// terminus.setLength(contigs.get(ids[0]).getLength());
//					edge.setOrigin(origin);
//					edge.setTerminus(terminus);
//					edge.setDistMean(mean);
//					edge.setDistSd(sd);
//					edge.setFake(false);
//					// if the mean is minus, it means that edge is overlap, set
//					// it
//					// to be overlap and not valid;
//					if (mean < 0)
//						edge.setOL(true);
//					if (isUseOLLink)
//						edge.setValid(true);
//					else
//						edge.setValid(false);
//					edge.setoStrand(Strand.FORWARD);
//					edge.settStrand(Strand.REVERSE);
//					edge.setLinkNum(dists.size());
//					edges.add(edge);
//					edge = null;
//					origin = null;
//					terminus = null;
//				} else if (max == sC) // for the C statement
//				{
//					List<Integer> dists = new Vector<Integer>(10);
//					for (PBLink p : s1Cs)
//						dists.add(p.getDistance());
//					for (PBLink p : s2As)
//						dists.add(p.getDistance());
//					int mean = MathTool.mean(dists);
//					int sd = MathTool.sd(dists);
//					int upper = mean + 3 * sd;
//					int low = mean - 3 * sd;
//					// if the distance larger than mean + 3 * sd, then remove;
//					Iterator<PBLink> it1 = s1Cs.iterator();
//					while (it1.hasNext()) {
//						PBLink pb = it1.next();
//						if (pb.getDistance() > upper || pb.getDistance() < low)
//							it1.remove();
//					}
//					Iterator<PBLink> it2 = s2As.iterator();
//					while (it2.hasNext()) {
//						PBLink pb = it2.next();
//						if (pb.getDistance() > upper || pb.getDistance() < low)
//							it2.remove();
//					}
//					// if the supported link count less then user specified
//					int supLink = s1Cs.size() + s2As.size();
//					// logger.debug(this.getClass().getName() + "\tSupported
//					// link: "
//					// + supLink);
//					if (supLink < minSupLink)
//						continue;
//					// recompute mean and sd;
//					dists = null;
//					dists = new Vector<Integer>();
//					for (PBLink p : s1Cs)
//						dists.add(p.getDistance());
//					for (PBLink p : s2As)
//						dists.add(p.getDistance());
//					mean = MathTool.mean(dists);
//					sd = MathTool.sd(dists);
//					
//					// do not use the uncertain edges
//					if((sd >= 2000) && ((double) sd / mean) >= 0.7 )
//						continue;
//					// if the mean is less tan zero and the user specified do
//					// not
//					// use overlap link;
//					if (!isUseOLLink && mean < 0)
//						continue;
//					// there are very similarity of two contigs with high
//					// identity
//					// and PB reads also have high error ratio, so it will lead
//					// to
//					// pb read links two high identity contigs by overlap two
//					// large
//					// defining a standard when they over larger or less than
//					// this
//					// filtering parameter, it will omit this edges;
//					if (mean < 0) {
//						low = Math.abs(mean) - 4 * sd;
//						upper = Math.abs(mean) + 4 * sd;
////						int c1Len = contigs.get(ids[0]).getLength();
////						int c2Len = contigs.get(ids[1]).getLength();
////						int c1Len = this.indexCntLength(ids[0]);
////						int c2Len = this.indexCntLength(ids[1]);
////						int c1Len = cntfile.getLengthByOriginalId(ids[0]);
////						int c2Len = cntfile.getLengthByOriginalId(ids[1]);
//						int c1Len = cntLens.get(ids[0]);
//						int c2Len = cntLens.get(ids[1]);
//						if (c1Len >= low && c1Len <= upper)
//							continue;
//						if (c2Len >= low && c2Len <= upper)
//							continue;
//					}
//					// for store gap record information
//					if (mean > 0) {
//						GapRecord gr = new GapRecord();
//						gr.setStart(ids[0]);
//						gr.setEnd(ids[1]);
//						for (PBLink p : s1Cs) {
//							if (p.getDistance() > 0) {
//								PBGapSeq seq = new PBGapSeq();
////								seq.setId(p.getOrigin().getqName());
////								int p1 = p.getOrigin().getqEnd();
////								int p2 = p.getTerminus().getqStart();
//								seq.setId(p.getPbId());
//								int p1 = p.getOPEnd();
//								int p2 = p.getTPStart();
//								if (p1 <= p2) {
//									seq.setStart(p1);
//									seq.setEnd(p2);
//								} else {
//									seq.setStart(p2);
//									seq.setEnd(p1);
//								}
//								seq.setStrand(Strand.FORWARD);
//								gr.addSeq(seq);
//							}
//						}
//						for (PBLink p : s2As) {
//							if (p.getDistance() > 0) {
//								PBGapSeq seq = new PBGapSeq();
////								seq.setId(p.getOrigin().getqName());
////								int p1 = p.getOrigin().getqEnd();
////								int p2 = p.getTerminus().getqStart();
//								seq.setId(p.getPbId());
//								int p1 = p.getOPEnd();
//								int p2 = p.getTPStart();
//								if (p1 <= p2) {
//									seq.setStart(p1);
//									seq.setEnd(p2);
//								} else {
//									seq.setStart(p2);
//									seq.setEnd(p1);
//								}
//								seq.setStrand(Strand.REVERSE);
//								gr.addSeq(seq);
//							}
//						}
//						gaps.add(gr);
//					}
//
//					// edge - -;
//					Edge edge = new Edge();
////					Contig origin = contigs.get(ids[0]);
////					Contig terminus = contigs.get(ids[1]);
//					 Contig origin = new Contig();
//					 Contig terminus = new Contig();
//					 origin.setID(ids[0]);
//					// origin.setLength(contigs.get(ids[0]).getLength());
//					 terminus.setID(ids[1]);
//					// terminus.setLength(contigs.get(ids[1]).getLength());
//					edge.setOrigin(origin);
//					edge.setTerminus(terminus);
//					edge.setDistMean(mean);
//					edge.setDistSd(sd);
//					edge.setFake(false);
//					// if the mean is minus, it means that edge is overlap, set
//					// it
//					// to be overlap and not valid;
//					if (mean < 0)
//						edge.setOL(true);
//					if (isUseOLLink)
//						edge.setValid(true);
//					else
//						edge.setValid(false);
//					edge.setoStrand(Strand.REVERSE);
//					edge.settStrand(Strand.REVERSE);
//					edge.setLinkNum(dists.size());
//					edges.add(edge);
//					// edge + +;
//					edge = null;
//					// origin = null;
//					// terminus = null;
//					edge = new Edge();
//					Contig tC = origin;
//					origin = terminus;
//					terminus = tC;
//					tC = null;
//					// origin = new Contig();
//					// terminus = new Contig();
//					// origin.setID(ids[1]);
//					// origin.setLength(contigs.get(ids[1]).getLength());
//					// terminus.setID(ids[0]);
//					// terminus.setLength(contigs.get(ids[0]).getLength());
//					edge.setOrigin(origin);
//					edge.setTerminus(terminus);
//					edge.setDistMean(mean);
//					edge.setDistSd(sd);
//					edge.setFake(false);
//					// if the mean is minus, it means that edge is overlap, set
//					// it
//					// to be overlap and not valid;
//					if (mean < 0)
//						edge.setOL(true);
//					if (isUseOLLink)
//						edge.setValid(true);
//					else
//						edge.setValid(false);
//					edge.setoStrand(Strand.FORWARD);
//					edge.settStrand(Strand.FORWARD);
//					edge.setLinkNum(dists.size());
//					edges.add(edge);
//					edge = null;
//					origin = null;
//					terminus = null;
//				} else if (max == sD) // for the D statement
//				{
//					List<Integer> dists = new Vector<Integer>(10);
//					for (PBLink p : s1Ds)
//						dists.add(p.getDistance());
//					for (PBLink p : s2Ds)
//						dists.add(p.getDistance());
//					int mean = MathTool.mean(dists);
//					int sd = MathTool.sd(dists);
//					int upper = mean + 3 * sd;
//					int low = mean - 3 * sd;
//					// if the distance larger than mean + 3 * sd, then remove;
//					Iterator<PBLink> it1 = s1Ds.iterator();
//					while (it1.hasNext()) {
//						PBLink pb = it1.next();
//						if (pb.getDistance() > upper || pb.getDistance() < low)
//							it1.remove();
//					}
//					Iterator<PBLink> it2 = s2Ds.iterator();
//					while (it2.hasNext()) {
//						PBLink pb = it2.next();
//						if (pb.getDistance() > upper || pb.getDistance() < low)
//							it2.remove();
//					}
//					// if the supported link count less then user specified
//					int supLink = s1Ds.size() + s2Ds.size();
//					// logger.debug(this.getClass().getName() + "\tSupported
//					// link: "
//					// + supLink);
//					if (supLink < minSupLink)
//						continue;
//					// recompute mean and sd;
//					dists = null;
//					dists = new Vector<Integer>();
//					for (PBLink p : s1Ds)
//						dists.add(p.getDistance());
//					for (PBLink p : s2Ds)
//						dists.add(p.getDistance());
//					mean = MathTool.mean(dists);
//					sd = MathTool.sd(dists);
//					
//					// do not use the uncertain edges
//					if((sd >= 2000) && ((double) sd / mean) >= 0.7 )
//						continue;
//					
//					// if the mean is less tan zero and the user specified do
//					// not
//					// use overlap link;
//					if (!isUseOLLink && mean < 0)
//						continue;
//					// there are very similarity of two contigs with high
//					// identity
//					// and PB reads also have high error ratio, so it will lead
//					// to
//					// pb read links two high identity contigs by overlap two
//					// large
//					// defining a standard when they over larger or less than
//					// this
//					// filtering parameter, it will omit this edges;
//					if (mean < 0) {
//						low = Math.abs(mean) - 4 * sd;
//						upper = Math.abs(mean) + 4 * sd;
////						int c1Len = contigs.get(ids[0]).getLength();
////						int c2Len = contigs.get(ids[1]).getLength();
////						int c1Len = this.indexCntLength(ids[0]);
////						int c2Len = this.indexCntLength(ids[1]);
////						int c1Len = cntfile.getLengthByOriginalId(ids[0]);
////						int c2Len = cntfile.getLengthByOriginalId(ids[1]);
//						int c1Len = cntLens.get(ids[0]);
//						int c2Len = cntLens.get(ids[1]);
//						if (c1Len >= low && c1Len <= upper)
//							continue;
//						if (c2Len >= low && c2Len <= upper)
//							continue;
//					}
//					// for store gap record information
//					if (mean > 0) {
//						GapRecord gr = new GapRecord();
//						gr.setStart(ids[0]);
//						gr.setEnd(ids[1]);
//						for (PBLink p : s1Ds) {
//							if (p.getDistance() > 0) {
//								PBGapSeq seq = new PBGapSeq();
////								seq.setId(p.getOrigin().getqName());
////								int p1 = p.getOrigin().getqEnd();
////								int p2 = p.getTerminus().getqStart();
//								seq.setId(p.getPbId());
//								int p1 = p.getOPEnd();
//								int p2 = p.getTPStart();
//								if (p1 <= p2) {
//									seq.setStart(p1);
//									seq.setEnd(p2);
//								} else {
//									seq.setStart(p2);
//									seq.setEnd(p1);
//								}
//								seq.setStrand(Strand.FORWARD);
//								gr.addSeq(seq);
//							}
//						}
//						for (PBLink p : s2Ds) {
//							if (p.getDistance() > 0) {
//								PBGapSeq seq = new PBGapSeq();
////								seq.setId(p.getOrigin().getqName());
////								int p1 = p.getOrigin().getqEnd();
////								int p2 = p.getTerminus().getqStart();
//								seq.setId(p.getPbId());
//								int p1 = p.getOPEnd();
//								int p2 = p.getTPStart();
//								if (p1 <= p2) {
//									seq.setStart(p1);
//									seq.setEnd(p2);
//								} else {
//									seq.setStart(p2);
//									seq.setEnd(p1);
//								}
//								seq.setStrand(Strand.REVERSE);
//								gr.addSeq(seq);
//							}
//						}
//						gaps.add(gr);
//					}
//					// edge - +;
//					Edge edge = new Edge();
////					Contig origin = contigs.get(ids[0]);
////					Contig terminus = contigs.get(ids[1]);
//					 Contig origin = new Contig();
//					 Contig terminus = new Contig();
//					 origin.setID(ids[0]);
//					// origin.setLength(contigs.get(ids[0]).getLength());
//					 terminus.setID(ids[1]);
//					// terminus.setLength(contigs.get(ids[1]).getLength());
//					edge.setOrigin(origin);
//					edge.setTerminus(terminus);
//					edge.setDistMean(mean);
//					edge.setDistSd(sd);
//					edge.setFake(false);
//					// if the mean is minus, it means that edge is overlap, set
//					// it
//					// to be overlap and not valid;
//					if (mean < 0)
//						edge.setOL(true);
//					if (isUseOLLink)
//						edge.setValid(true);
//					else
//						edge.setValid(false);
//					edge.setoStrand(Strand.REVERSE);
//					edge.settStrand(Strand.FORWARD);
//					edge.setLinkNum(dists.size());
//					edges.add(edge);
//					// edge + -;
//					edge = null;
//					// origin = null;
//					// terminus = null;
//					edge = new Edge();
//					Contig tC = origin;
//					origin = terminus;
//					terminus = tC;
//					tC = null;
//					// origin = new Contig();
//					// terminus = new Contig();
//					// origin.setID(ids[1]);
//					// origin.setLength(contigs.get(ids[1]).getLength());
//					// terminus.setID(ids[0]);
//					// terminus.setLength(contigs.get(ids[0]).getLength());
//					edge.setOrigin(origin);
//					edge.setTerminus(terminus);
//					edge.setDistMean(mean);
//					edge.setDistSd(sd);
//					edge.setFake(false);
//					// if the mean is minus, it means that edge is overlap, set
//					// it
//					// to be overlap and not valid;
//					if (mean < 0)
//						edge.setOL(true);
//					if (isUseOLLink)
//						edge.setValid(true);
//					else
//						edge.setValid(false);
//					edge.setoStrand(Strand.REVERSE);
//					edge.settStrand(Strand.FORWARD);
//					edge.setLinkNum(dists.size());
//					edges.add(edge);
//					edge = null;
//					origin = null;
//					terminus = null;
//				}
//
//				// gc the variables
//				all = null;
//				s1 = null;
//				s2 = null;
//				s1As = null;
//				s1Bs = null;
//				s1Cs = null;
//				s1Ds = null;
//				s2As = null;
//				s2Bs = null;
//				s2Cs = null;
//				s2Ds = null;
//			} catch (Exception e) {
//				logger.error(this.getClass().getName() + "\t" + e.getMessage());
//			}
//		}
//
//		GapRecordWriter grw = new GapRecordWriter(paras, gaps);
//		grw.write();
//		gaps = null;
//		long end = System.currentTimeMillis();
//		logger.info("Edge Bundling, erase time: " + (end - start) + " ms");
//		return edges;
//	}

}
