# Supplementary material for: LRScaf: improving draft genomes using long noisy reads
Source: BMC Genomics. 2019 Dec 9;20:955. doi: 10.1186/s12864-019-6337-2 (PMC6902338; doi:10.1186/s12864-019-6337-2)
Supplement: Supplementary file 3 — Additional file 3. LRScaf (1.1.7). The latest version for LRScaf includes source codes and executable files. [file 12864_2019_6337_MOESM3_ESM.zip › lrscaf-1.1.7/src/agis/ps/util/LinkBuilder.java]

/*
*File: agis.ps.util.LinkBuilder.java
*User: mqin
*Email: mqin@ymail.com
*Date: 2016年1月12日
*/
package agis.ps.util;

import java.util.ArrayList;
import java.util.Collections;
import java.util.Comparator;
import java.util.HashMap;
import java.util.Iterator;
import java.util.LinkedList;
import java.util.List;
import java.util.Map;
import java.util.Vector;
import java.util.concurrent.Callable;
import java.util.concurrent.CountDownLatch;
import java.util.concurrent.ExecutionException;
import java.util.concurrent.ExecutorService;
import java.util.concurrent.Executors;
import java.util.concurrent.Future;

import org.slf4j.Logger;
import org.slf4j.LoggerFactory;

import agis.ps.link.ByLocOrderComparator;
import agis.ps.link.ILink;
import agis.ps.link.Link;
import agis.ps.link.MRecord;
import agis.ps.link.PBLink;
import agis.ps.link.TriadLink;
import agis.ps.seqs.Contig;
import agis.ps.thread.MRecord2Link;

public class LinkBuilder {
	private static Logger logger = LoggerFactory.getLogger(LinkBuilder.class);
	private List<ILink> triadlinks = null;
//	private List<PBLink> links = null;
	private List<ILink> links = null;
	// private LinkedList<String> simcnts = new LinkedList<String>();
	private Parameter paras;
	private int minOLLen;
	private double minOLRatio;
	private int maxOHLen;
	private double maxOHRatio;
	private int maxEndLen;
	private double maxEndRatio;
	private int olLength = -1500; // default overlap 100 bp will consider which is the best;
	private double olRatio = 0.6;
	private double olweight = 0.6;
	private double identweight = 0.4;
	private Map<String, Contig> cnts;

	public LinkBuilder(Parameter paras, Map<String, Contig> cnts) {
		this.cnts = cnts;
		this.paras = paras;
		minOLLen = paras.getMinOLLen();
		minOLRatio = paras.getMinOLRatio();
		maxOHLen = paras.getMaxOHLen();
		maxOHRatio = paras.getMaxOHRatio();
		maxEndLen = paras.getMaxEndLen();
		maxEndRatio = paras.getMaxEndRatio();
	}
	
	public List<ILink> mRecords2Links(List<List<MRecord>> records, List<String> repeats)
	{
		long start = System.currentTimeMillis();
		if (links == null)
			links = Collections.synchronizedList(new ArrayList<ILink>(records.size()));
		links.clear();
		if(triadlinks == null)
			triadlinks = Collections.synchronizedList(new ArrayList<ILink>());
		triadlinks.clear();
		// use multi-thread
		int tasksize = paras.getThreads();
		int size = records.size();
		int range = (int) Math.ceil(size / tasksize);
		int fromIndex = 0;
		int toIndex = range;
		ExecutorService pool = Executors.newFixedThreadPool(tasksize);
		Callable<Map<String, List<ILink>>> run;
		List<Future<Map<String, List<ILink>>>> futures = new Vector<Future<Map<String, List<ILink>>>>();
		//CountDownLatch latch = new CountDownLatch(tasksize);
		for(int i = 0; i < tasksize; i++)
		{
			if(i == (tasksize - 1))
			{
				if(toIndex != size)
					toIndex = size;
				run = new MRecord2Link(this.paras, records.subList(fromIndex, toIndex), 
						repeats, this.cnts);
				Future<Map<String, List<ILink>>> f = pool.submit(run);
//				Thread thread = new Thread(run);
//				thread.start();
				futures.add(f);
			} else
			{
				run = new MRecord2Link(this.paras,  records.subList(fromIndex, toIndex), 
						repeats, this.cnts);
//				Thread thread = new Thread(run);
//				thread.start();
				fromIndex = toIndex;
				toIndex += range;
				Future<Map<String, List<ILink>>> f = pool.submit(run);
				futures.add(f);
			}
		}
		// close thread pool
		pool.shutdown();
		// wait all threads down;
		while(true)
		{
			if(pool.isTerminated())
				break;
		}
		for(Future<Map<String, List<ILink>>> f : futures)
		{
			try {
				Map<String, List<ILink>> map = f.get();
				List<ILink> tmpLinks = map.get("LINKS");
				List<ILink> tmpTriadlinks = map.get("TRIADLINKS");
				links.addAll(tmpLinks);
				for(int i = 0; i < tmpTriadlinks.size(); i ++)
				{
					TriadLink tl = (TriadLink) tmpTriadlinks.get(i);
					if(triadlinks.contains(tl))
					{
						int loc = triadlinks.indexOf(tl);
						int supLink = ((TriadLink)triadlinks.get(loc)).getSupLinks();
						supLink += 1;
						((TriadLink)triadlinks.get(loc)).setSupLinks(supLink);
					} else
					{
						triadlinks.add(tl);
					}
				}
			} catch (InterruptedException | ExecutionException e) {
				// TODO Auto-generated catch block
				e.printStackTrace();
			}
		}
		
		// original single thread
//		try {
//			int size = records.size();
//			int [] thresholds = new int [11];
//			thresholds[0] = 0;
//			thresholds[10] = size - 1;
//			for(int i = 1; i <= 9; i++)
//			{
//				thresholds[i] = Math.round( size * i / 10);
//			}
//			int index = 0;
//			for(int i = 0; i < size; i++)
//			{
//				if(i == thresholds[index])
//				{
//					logger.info("Building Links in " + index + "0%");
//					index++;
//				}
////				if(records.get(i).get(0).getqName().equals("PB8356"))
////					logger.debug("breakpoint");
////				List<PBLink> temp = this.mRecord2PBLink(records.get(i), repeats);
//				List<Link> temp = this.mRecord2Link(records.get(i), repeats);
//				if(temp != null)
//					links.addAll(temp);
//			}
//		} catch (Exception e) {
//			logger.error(this.getClass().getName() + "\t" + e.getMessage());
//		}
		long end = System.currentTimeMillis();
		logger.info("Valid Links Acount: " + links.size());
		logger.info("Building Link, erase time : " + (end - start) + " ms");
		return links;
	}
	
//	public List<Link> mRecords2Links(List<List<MRecord>> records, List<String> repeats, List<String> misassemblies)
//	{
//		long start = System.currentTimeMillis();
//		if (links == null)
////			links = new Vector<PBLink>();
//			links = new ArrayList<Link>(records.size());
//		links.clear();
//		try {
//			int size = records.size();
//			for(int i = 0; i < size; i++)
//			{
////				if(records.get(i).get(0).getqName().equals("PB8356"))
////					logger.debug("breakpoint");
////				List<PBLink> temp = this.mRecord2PBLink(records.get(i), repeats);
//				List<Link> temp = this.mRecord2Link(records.get(i), repeats, misassemblies);
//				if(temp != null)
//					links.addAll(temp);
//			}
//		} catch (Exception e) {
//			logger.error(this.getClass().getName() + "\t" + e.getMessage());
//		}
//		long end = System.currentTimeMillis();
//		logger.info("Valid Links Acount: " + links.size());
//		logger.info("Building Link, erase time : " + (end - start) + " ms");
//		return links;
//	}
	
//	public List<PBLink> mRecords2Links(List<List<MRecord>> records, List<String> repeats)
//	{
//		long start = System.currentTimeMillis();
//		if (links == null)
//			links = new Vector<PBLink>();
//		links.clear();
//		int bug = 0;
//		try {
//			int size = records.size();
//			for(int i = 0; i < size; i++)
//			{
////				if(records.get(i).get(0).getqName().equals("PB8356"))
////					logger.debug("breakpoint");
//				List<PBLink> temp = this.mRecord2PBLink(records.get(i), repeats);
//				if(temp != null)
//					links.addAll(temp);
//			}
//		} catch (Exception e) {
//			logger.error(bug + this.getClass().getName() + "\t" + e.getMessage());
//		}
//		long end = System.currentTimeMillis();
//		logger.info("Valid Links Acount: " + links.size());
//		logger.info("Building Link, erase time : " + (end - start) + " ms");
//		return links;
//	}

//	public List<PBLink> mRecords2Links(Map<String, List<MRecord>> records, List<String> repeats) {
//		long start = System.currentTimeMillis();
//		if (links == null)
//			links = new Vector<PBLink>();
//		links.clear();
//		int bug = 0;
//		try {
//			Iterator<Map.Entry<String, List<MRecord>>> iter = records.entrySet().iterator();
//			while(iter.hasNext())
//			{
//				Map.Entry<String, List<MRecord>> entry = (Map.Entry<String, List<MRecord>>)iter.next();
////				if(entry.getKey().equals("m130607_031915_42207_c100539492550000001823089611241310_s1_p0/35713/0_5365"))
////					logger.debug("breakpoint");
//				List<MRecord> rs = entry.getValue();
////				logger.debug(bug + "\tSize " + rs.size() + "\tPBID" +entry.getKey());
//				List<PBLink> temp = this.mRecord2PBLink(rs, repeats);
//				if (temp != null)
//					links.addAll(temp);
//				bug++;
//			}
//		} catch (Exception e) {
//			logger.error(bug + this.getClass().getName() + "\t" + e.getMessage());
//		}
//		long end = System.currentTimeMillis();
//		logger.info("Valid Links Acount: " + links.size());
//		logger.info("Building Link, erase time : " + (end - start) + " ms");
//		return links;
//	}
	
	
//	private List<Link> mRecord2Link(List<MRecord> records, List<String> repeats)
//	{
//		ArrayList<Link> links = new ArrayList<Link>();
//		ArrayList<MRecord> valids = new ArrayList<MRecord>(records.size());
//		// remove repeat;
//		int size = records.size();
//		for(int i = 0; i < size; i++)
//		{
//			MRecord record = records.get(i);
//			String tId = record.gettName();
//			if(paras.isRepMask())
//			{
//				if(repeats.contains(tId))
//				{
//					continue;
//				}
//			} 
//			//if(!repeats.contains(tId))
//			{
//				int currentPBLen = record.getqLength();
//				int currentPBStart = record.getqStart();
//				int currentPBEnd = record.getqEnd() - 1;
//				int currentCNTLen = record.gettLength();
//				int currentCNTStart = record.gettStart();
//				int currentCNTEnd = record.gettEnd() - 1;
//				Strand currentStrand = record.gettStrand();
//				boolean isInner = false;
//				int endLen = maxEndLen;
//				int endDefLen = (int) Math.round(currentPBLen * maxEndRatio);
//				// if max end length larger than the endDefLen, used the endDefLen
//				// as threshold
//				if (endDefLen < maxEndLen)
//					endLen = endDefLen;
//				if (currentPBStart >= endLen && currentPBStart <= (currentPBLen - endLen)) {
//					if (currentPBEnd <= (currentPBLen - endLen))
//						isInner = true;
//				}
//				// the overlap length of contig
//				int ol_len = currentCNTEnd - currentCNTStart + 1;
//				double ratio = (double) ol_len / currentCNTLen;
//				// the overhang length
//				int contLeftLen = currentCNTStart;
//				int contRigthLen = currentCNTLen - currentCNTEnd - 1;
//				// for the reversed strand, BLASR define the coordinate according to
//				// aligned seq
//				if (currentStrand.equals(Strand.REVERSE)) {
//					int temp = contLeftLen;
//					contLeftLen = contRigthLen;
//					contRigthLen = temp;
//				}
//				int ohLen = maxOHLen;
//				int ohDefLen = (int) Math.round(currentCNTLen * maxOHRatio);
//				if (ohDefLen < maxOHLen)
//					ohLen = ohDefLen;
//				if (isInner) {
//					// the overlap length less than specified value, next;
//					if (ol_len < minOLLen)
//						continue;
//					// if the overlap length enough for specified value, the ratio
//					// is less than specified value, also next;
//					if (ratio < minOLRatio)
//						continue;
//					// for two end length of contig not allow larger than maxOHLen
//					if (contLeftLen > ohLen || contRigthLen > ohLen)
//						continue;
//				} else {
//					if (currentPBStart <= endLen && currentPBEnd <= endLen) {
//						// checking the right side, for the end point in p1-p2
//						if (contRigthLen > ohLen)
//							continue;
//					} else if (currentPBStart <= endLen && currentPBEnd <= (currentPBLen - endLen)) {
//						// checking ol length, for the end point in p2, p3;
//						if (ol_len < minOLLen)
//							continue;
//						if (contRigthLen > ohLen)
//							continue;
//					} else if (currentPBStart <= endLen && currentPBEnd >= (currentPBLen - endLen)) {
//						// start point in p1-p2 and end point in p3-p4
//						
//						// do no afford info, discard
//						if(contLeftLen > ohLen && contRigthLen > ohLen) 
//							continue;
//					} else if (currentPBStart >= endLen && currentPBStart <= (currentPBLen - endLen) 
//							&& currentPBEnd >= (currentPBLen - endLen)) {
//						// start point in p2-p3 and end point in p3-p4
//						if (ol_len < minOLLen)
//							continue;
//						if (contLeftLen > ohLen)
//							continue;
//					} else if (currentPBStart >= (currentPBLen - endLen) && currentPBEnd >= (currentPBLen - endLen)) {
//						if (contLeftLen > ohLen)
//							continue;
//					}
//				}
//				valids.add(record);
//			}
//		}
//		// remove overlap contigs large than threshold; 
//		// They are always similarity contigs;
//		size = valids.size();
//		if(size <= 1)
//			return null;
//		Collections.sort(valids, new ByLocOrderComparator());
//		ArrayList<MRecord> ms = new ArrayList<MRecord>(valids.size());
//		MRecord former = valids.get(0);
//		MRecord current = null;
//		String formerCntId = null;
//		String currentCntId = null;
////		boolean isAdded = false;
//		for(int i = 1; i < size; i++)
//		{
//			current = valids.get(i);
//			formerCntId = former.gettName();
//			currentCntId = current.gettName();
//			if(formerCntId.equals(currentCntId))
//				continue;
//			int dist = this.getDistance(former, current);
//			if(dist >= 0)
//			{
//				ms.add(former);
//				if(i == (size - 1))
//					ms.add(current);
//				else
//					former = current;
//			} else
//			{
//				int formerPBStart = former.getqStart();
//				int formerPBEnd = former.getqEnd();
//				int currentPBStart = current.getqStart();
//				int currentPBEnd = current.getqEnd();
//				// checking score;
//				int formerPBOLLen = formerPBEnd - formerPBStart;
//				int currentPBOLLen = currentPBEnd - currentPBStart;
//				double formerRatio  = (double)(Math.abs(dist))/formerPBOLLen;
//				double currentRatio = (double)(Math.abs(dist))/currentPBOLLen;
//				if((formerRatio >= olRatio || currentRatio >= olRatio) || (dist <= olLength))// should be more generalization
//				{
//					double formerIdentity = former.getIdentity();
//					double currentIdentity = current.getIdentity();
//					int formerScore = (int)Math.round(formerPBOLLen * olweight + 
//							formerIdentity * 1000 * identweight);
//					int currentScore = (int)Math.round(currentPBOLLen * olweight +
//							currentIdentity * 1000 * identweight);
//					if(formerScore >= currentScore)
//					{
//						if(i == (size -1))
//							ms.add(former);
//						continue;
//					} else
//					{
//						if(i == (size - 1))
//						{
//							ms.add(current);
//							continue;
//						} else
//						{
//							former = current;
//						}
//					}
//				}else
//				{
//					ms.add(former);
//					if(i == (size - 1))
//						ms.add(current);
//					else
//						former = current;
//				}
//			}
//		}
//		size = ms.size();
//		if(size <= 1)
//			return null;
//		// building links
//		for(int i = 0; i < size - 1; i++)
//		{
//			former = ms.get(i);
//			current = ms.get(i + 1);
//			int dist = this.getDistance(former, current);
//			Link link = new Link();
//			link.setLrId(former.getqName());
//			link.setDist(dist);
//			link.setOriginal(cnts.get(former.gettName()));
//			link.setoStrand(former.gettStrand());
//			link.setoStart(former.getqStart());
//			link.setoEnd(former.getqEnd());
//			link.setTerminus(cnts.get(current.gettName()));
//			link.settStrand(current.gettStrand());
//			link.settStart(current.getqStart());
//			link.settEnd(current.getqEnd());
//			links.add(link);
//			
////			link.setPbId(former.getqName());
////			link.setDist(dist);
////			link.setOrigin(former.gettName());
////			link.setOStrand(former.gettStrand());
////			link.setOPStart(former.getqStart());
////			link.setOPEnd(former.getqEnd());
////			link.setTerminus(current.gettName());
////			link.setTStrand(current.gettStrand());
////			link.setTPStart(current.getqStart());
////			link.setTPEnd(current.getqEnd());
////			links.add(link);
//		}
//		// building triadlinks
//		if(size >= 3)
//		{
//			int index = 0;
//			for(int i = 0; i < size - 2; i++)
//			{
//				TriadLink tl = new TriadLink();
//				MRecord pre = ms.get(i);
//				MRecord mid = ms.get(i + 1);
//				index = i + 2;
//				while((size - index) > 0)
//				{
//					MRecord lst = ms.get(index);
//					Contig preCnt = new Contig();
//					Contig midCnt = new Contig();
//					Contig lstCnt = new Contig();
//					preCnt.setID(pre.gettName());
//					midCnt.setID(mid.gettName());
//					lstCnt.setID(lst.gettName());
//					tl.setPrevious(preCnt);
//					tl.setMiddle(midCnt);
//					tl.setLast(lstCnt);
//					tl.setSupLinks(1);
//					if(triadlinks.contains(tl))
//					{
//						int loc = triadlinks.indexOf(tl);
//						int supLink = triadlinks.get(loc).getSupLinks();
//						supLink += 1;
//						triadlinks.get(loc).setSupLinks(supLink);
//					} else
//					{
//						triadlinks.add(tl);
//					}
//					index++;
//				}
//			}
//		}		
//		return links;
//	}
	
//	private List<PBLink> mRecord2PBLink(List<MRecord> records, List<String> repeats)
//	{
//		ArrayList<PBLink> links = new ArrayList<PBLink>();
//		ArrayList<MRecord> valids = new ArrayList<MRecord>(records.size());
//		// remove repeat;
//		int size = records.size();
//		for(int i = 0; i < size; i++)
//		{
//			MRecord record = records.get(i);
//			String tId = record.gettName();
//			if(!repeats.contains(tId))
//			{
//				int currentPBLen = record.getqLength();
//				int currentPBStart = record.getqStart();
//				int currentPBEnd = record.getqEnd() - 1;
//				int currentCNTLen = record.gettLength();
//				int currentCNTStart = record.gettStart();
//				int currentCNTEnd = record.gettEnd() - 1;
//				Strand currentStrand = record.gettStrand();
//				boolean isInner = false;
//				int endLen = maxEndLen;
//				int endDefLen = (int) Math.round(currentPBLen * maxEndRatio);
//				// if max end length larger than the endDefLen, used the endDefLen
//				// as threshold
//				if (endDefLen < maxEndLen)
//					endLen = endDefLen;
//				if (currentPBStart >= endLen && currentPBStart <= (currentPBLen - endLen)) {
//					if (currentPBEnd <= (currentPBLen - endLen))
//						isInner = true;
//				}
//				// the overlap length of contig
//				int ol_len = currentCNTEnd - currentCNTStart + 1;
//				double ratio = (double) ol_len / currentCNTLen;
//				// the overhang length
//				int contLeftLen = currentCNTStart;
//				int contRigthLen = currentCNTLen - currentCNTEnd - 1;
//				// for the reversed strand, BLASR define the coordinate according to
//				// aligned seq
//				if (currentStrand.equals(Strand.REVERSE)) {
//					int temp = contLeftLen;
//					contLeftLen = contRigthLen;
//					contRigthLen = temp;
//				}
//				int ohLen = maxOHLen;
//				int ohDefLen = (int) Math.round(currentCNTLen * maxOHRatio);
//				if (ohDefLen < maxOHLen)
//					ohLen = ohDefLen;
//				if (isInner) {
//					// the overlap length less than specified value, next;
//					if (ol_len < minOLLen)
//						continue;
//					// if the overlap length enough for specified value, the ratio
//					// is less than specified value, also next;
//					if (ratio < minOLRatio)
//						continue;
//					// for two end length of contig not allow larger than maxOHLen
//					if (contLeftLen > ohLen || contRigthLen > ohLen)
//						continue;
//				} else {
//					if (currentPBStart <= endLen && currentPBEnd <= endLen) {
//						// checking the right side, for the end point in p1-p2
//						if (contRigthLen > ohLen)
//							continue;
//					} else if (currentPBStart <= endLen && currentPBEnd <= (currentPBLen - endLen)) {
//						if (ol_len < minOLLen)
//							continue;
//						if (contRigthLen > ohLen)
//							continue;
//					} else if (currentPBStart <= endLen && currentPBEnd >= (currentPBLen - endLen)) {
//						// start point in p1-p2 and end point in p3-p4
//						// do no afford info, discard
//						continue;
//					} else if (currentPBStart >= endLen && currentPBStart <= (currentPBLen - endLen) && currentPBEnd >= (currentPBLen - endLen)) {
//						// start point in p2-p3 and end point in p3-p4
//						if (ol_len < minOLLen)
//							continue;
//						if (contLeftLen > ohLen)
//							continue;
//					} else if (currentPBStart >= (currentPBLen - endLen) && currentPBEnd >= (currentPBLen - endLen)) {
//						if (contLeftLen > ohLen)
//							continue;
//					}
//				}
//				valids.add(record);
//			}
//		}
//		// remove overlap contigs large than threshold; 
//		// They are always similarity contigs;
//		size = valids.size();
//		if(size <= 1)
//			return null;
//		Collections.sort(valids, new ByLocOrderComparator());
//		ArrayList<MRecord> ms = new ArrayList<MRecord>(valids.size());
//		MRecord former = valids.get(0);
//		MRecord current = null;
//		String formerCntId = null;
//		String currentCntId = null;
////		boolean isAdded = false;
//		for(int i = 1; i < size; i++)
//		{
//			current = valids.get(i);
//			formerCntId = former.gettName();
//			currentCntId = current.gettName();
//			if(formerCntId.equals(currentCntId))
//				continue;
//			int dist = this.getDistance(former, current);
//			if(dist >= 0)
//			{
//				ms.add(former);
//				if(i == (size - 1))
//					ms.add(current);
//				else
//					former = current;
//			} else
//			{
//				int formerPBStart = former.getqStart();
//				int formerPBEnd = former.getqEnd();
//				int currentPBStart = current.getqStart();
//				int currentPBEnd = current.getqEnd();
//				// checking score;
//				int formerPBOLLen = formerPBEnd - formerPBStart;
//				int currentPBOLLen = currentPBEnd - currentPBStart;
//				double formerRatio  = (double)(Math.abs(dist))/formerPBOLLen;
//				double currentRatio = (double)(Math.abs(dist))/currentPBOLLen;
//				if((formerRatio >= olRatio || currentRatio >= olRatio) || (dist <= olLength))
//				{
//					double formerIdentity = former.getIdentity();
//					double currentIdentity = current.getIdentity();
//					int formerScore = (int)Math.round(formerPBOLLen * olweight + 
//							formerIdentity * 1000 * identweight);
//					int currentScore = (int)Math.round(currentPBOLLen * olweight +
//							currentIdentity * 1000 * identweight);
//					if(formerScore >= currentScore)
//					{
//						if(i == (size -1))
//							ms.add(former);
//						continue;
//					} else
//					{
//						former = current;
//					}
//				}else
//				{
//					ms.add(former);
//					if(i == (size - 1))
//						ms.add(current);
//					else
//						former = current;
//				}
//			}
//		}
//		size = ms.size();
//		if(size <= 1)
//			return null;
//		// building links
//		for(int i = 0; i < size - 1; i++)
//		{
//			former = ms.get(i);
//			current = ms.get(i + 1);
//			int dist = this.getDistance(former, current);
//			PBLink link = new PBLink();
//			link.setPbId(former.getqName());
//			link.setDist(dist);
//			link.setOrigin(former.gettName());
//			link.setOStrand(former.gettStrand());
//			link.setOPStart(former.getqStart());
//			link.setOPEnd(former.getqEnd());
//			link.setTerminus(current.gettName());
//			link.setTStrand(current.gettStrand());
//			link.setTPStart(current.getqStart());
//			link.setTPEnd(current.getqEnd());
//			links.add(link);
//		}
//		// building triadlinks
//		if(size >= 3)
//		{
//			int index = 0;
//			for(int i = 0; i < size - 2; i++)
//			{
//				TriadLink tl = new TriadLink();
//				MRecord pre = ms.get(i);
//				MRecord mid = ms.get(i + 1);
//				index = i + 2;
//				while((size - index) > 0)
//				{
//					MRecord lst = ms.get(index);
//					Contig preCnt = new Contig();
//					Contig midCnt = new Contig();
//					Contig lstCnt = new Contig();
//					preCnt.setID(pre.gettName());
//					midCnt.setID(mid.gettName());
//					lstCnt.setID(lst.gettName());
//					tl.setPrevious(preCnt);
//					tl.setMiddle(midCnt);
//					tl.setLast(lstCnt);
//					tl.setSupLinks(1);
//					if(triadlinks.contains(tl))
//					{
//						int loc = triadlinks.indexOf(tl);
//						int supLink = triadlinks.get(loc).getSupLinks();
//						supLink += 1;
//						triadlinks.get(loc).setSupLinks(supLink);
//					} else
//					{
//						triadlinks.add(tl);
//					}
//					index++;
//				}
//			}
//		}		
//		return links;
//	}
	
//	private List<PBLink> mRecord2PBLink2(List<MRecord> records, List<String> repeats)
//	{
//		LinkedList<PBLink> links = new LinkedList<PBLink>();
//		LinkedList<MRecord> valids = new LinkedList<MRecord>();
//		int size = valids.size();
//		MRecord former = null;
//		MRecord current = null;
//		Iterator<MRecord> it = records.iterator();
////		if(size >= 3)
//			Collections.sort(records, new ByLocOrderComparator());
////		if(size >= 3)
////			this.pesudoTriadLink(records);
//		int index = 0;
//		boolean isRemove = false;
//		while(it.hasNext())
//		{
//			current = it.next();
//			String currentCNTId = current.gettName();
//			// check whether is repeats;
//			if(repeats.contains(currentCNTId))
//				continue;
//			String currentPBId = current.getqName();
//			int currentPBLen = current.getqLength();
//			int currentPBStart = current.getqStart();
//			int currentPBEnd = current.getqEnd() - 1;
//			int currentCNTLen = current.gettLength();
//			int currentCNTStart = current.gettStart();
//			int currentCNTEnd = current.gettEnd() - 1;
//			Strand currentStrand = current.gettStrand();
//			boolean isInner = false;
//			int endLen = maxEndLen;
//			int endDefLen = (int) Math.round(currentPBLen * maxEndRatio);
//			// if max end length larger than the endDefLen, used the endDefLen
//			// as threshold
//			if (endDefLen < maxEndLen)
//				endLen = endDefLen;
//			if (currentPBStart >= endLen && currentPBStart <= (currentPBLen - endLen)) {
//				if (currentPBEnd <= (currentPBLen - endLen))
//					isInner = true;
//			}
//			// the overlap length of contig
//			int ol_len = currentCNTEnd - currentCNTStart + 1;
//			double ratio = (double) ol_len / currentCNTLen;
//			// the overhang length
//			int contLeftLen = currentCNTStart;
//			int contRigthLen = currentCNTLen - currentCNTEnd - 1;
//			// for the reversed strand, BLASR define the coordinate according to
//			// aligned seq
//			if (currentStrand.equals(Strand.REVERSE)) {
//				int temp = contLeftLen;
//				contLeftLen = contRigthLen;
//				contRigthLen = temp;
//			}
//			int ohLen = maxOHLen;
//			int ohDefLen = (int) Math.round(currentCNTLen * maxOHRatio);
//			if (ohDefLen < maxOHLen)
//				ohLen = ohDefLen;
//			if (isInner) {
//				// the overlap length less than specified value, next;
//				if (ol_len < minOLLen)
//					continue;
//				// if the overlap length enough for specified value, the ratio
//				// is less than specified value, also next;
//				if (ratio < minOLRatio)
//					continue;
//				// for two end length of contig not allow larger than maxOHLen
//				if (contLeftLen > ohLen || contRigthLen > ohLen)
//					continue;
//			} else {
//				if (currentPBStart <= endLen && currentPBEnd <= endLen) {
//					// checking the right side, for the end point in p1-p2
//					if (contRigthLen > ohLen)
//						continue;
//				} else if (currentPBStart <= endLen && currentPBEnd <= (currentPBLen - endLen)) {
//					if (ol_len < minOLLen)
//						continue;
//					if (contRigthLen > ohLen)
//						continue;
//				} else if (currentPBStart <= endLen && currentPBEnd >= (currentPBLen - endLen)) {
//					// start point in p1-p2 and end point in p3-p4
//					// do no afford info, discard
//					continue;
//				} else if (currentPBStart >= endLen && currentPBStart <= (currentPBLen - endLen) && currentPBEnd >= (currentPBLen - endLen)) {
//					// start point in p2-p3 and end point in p3-p4
//					if (ol_len < minOLLen)
//						continue;
//					if (contLeftLen > ohLen)
//						continue;
//				} else if (currentPBStart >= (currentPBLen - endLen) && currentPBEnd >= (currentPBLen - endLen)) {
//					if (contLeftLen > ohLen)
//						continue;
//				}
//			}
//			
//			// building PBLink
//			if(former == null)
//			{
//				valids.add(current);
//				former = current;
//				continue;
//			} else
//			{
//				String formerCNTId = former.gettName();
//				if(formerCNTId.equals(currentCNTId))
//						continue;
//				int dist = this.getDistance(former, current);
//				int formerPBStart = former.getqStart();
//				int formerPBEnd = former.getqEnd();
//				if(dist >= 0)
//				{
//					PBLink link = new PBLink();
//					link.setPbId(currentPBId);
//					link.setDist(dist);
//					link.setOrigin(formerCNTId);
//					link.setOStrand(former.gettStrand());
//					link.setOPStart(formerPBStart);
//					link.setOPEnd(formerPBEnd);
//					link.setTerminus(currentCNTId);
//					link.setTStrand(currentStrand);
//					link.setTPStart(currentPBStart);
//					link.setTPEnd(currentPBEnd);
//					links.add(link);
//					valids.add(current);
//					former = current;
//				} else
//				{
//					int formerCNTLen = former.gettLength();
//					// check overlap ratio
////					double formerOLRatio = Math.abs(dist) / formerCNTLen;
////					double currentOLRatio = Math.abs(dist) / currentCNTLen;
////					if(formerOLRatio > currentOLRatio && formerOLRatio >= 0.4)
////					{
////						isRemove = true;
////						if(!links.isEmpty())
////							links.removeLast(); // delete the last link
////						if(!valids.isEmpty())
////							valids.removeLast(); // delete the former from valids;
////						if(valids.isEmpty())
////						{
////							valids.add(current);
////							former = current;
////							continue;
////						}  else
////						{
////							former = valids.getLast();
////							dist = this.getDistance(former, current);
////							PBLink link = new PBLink();
////							link.setPbId(currentPBId);
////							link.setDist(dist);
////							link.setOrigin(former.gettName());
////							link.setOStrand(former.gettStrand());
////							link.setOPStart(formerPBStart);
////							link.setOPEnd(formerPBEnd);
////							link.setTerminus(currentCNTId);
////							link.setTStrand(currentStrand);
////							link.setTPStart(currentPBStart);
////							link.setTPEnd(currentPBEnd);
////							links.add(link);
////							valids.add(current);
////							former = current;
////						}
////					} else if(currentOLRatio >= formerOLRatio && currentOLRatio >= 0.4)
////					{
////						continue;
////					}
//					
//					// checking score;
//					int formerPBOLLen = formerPBEnd - formerPBStart;
//					int currentPBOLLen = currentPBEnd - currentPBStart;
//					double formerRatio  = (double)(Math.abs(dist))/formerPBOLLen;
//					double currentRatio = (double)(Math.abs(dist))/currentPBOLLen;
//					if(formerRatio >= olRatio || currentRatio >= olRatio)
//					{
//						double formerIdentity = former.getIdentity();
//						double currentIdentity = current.getIdentity();
//						int formerScore = (int)Math.round(formerPBOLLen * olweight + 
//								formerIdentity * 1000 * identweight);
//						int currentScore = (int)Math.round(currentPBOLLen * olweight +
//								currentIdentity * 1000 * identweight);
//						if(formerScore >= currentScore)
//						{
//							continue;
//						} else
//						{
//							isRemove = true;
//							if(!links.isEmpty())
//								links.removeLast(); // delete the last link
//							if(!valids.isEmpty())
//								valids.removeLast(); // delete the former from valids;
//							if(valids.isEmpty())
//							{
//								valids.add(current);
//								former = current;
//								continue;
//							} else
//							{
//								former = valids.getLast();
//								dist = this.getDistance(former, current);
//								PBLink link = new PBLink();
//								link.setPbId(currentPBId);
//								link.setDist(dist);
//								link.setOrigin(former.gettName());
//								link.setOStrand(former.gettStrand());
//								link.setOPStart(formerPBStart);
//								link.setOPEnd(formerPBEnd);
//								link.setTerminus(currentCNTId);
//								link.setTStrand(currentStrand);
//								link.setTPStart(currentPBStart);
//								link.setTPEnd(currentPBEnd);
//								links.add(link);
//								valids.add(current);
//								former = current;
//							}
//						}
//					} else
//					{
//						PBLink link = new PBLink();
//						link.setPbId(currentPBId);
//						link.setDist(dist);
//						link.setOrigin(former.gettName());
//						link.setOStrand(former.gettStrand());
//						link.setOPStart(formerPBStart);
//						link.setOPEnd(formerPBEnd);
//						link.setTerminus(currentCNTId);
//						link.setTStrand(currentStrand);
//						link.setTPStart(currentPBStart);
//						link.setTPEnd(currentPBEnd);
//						links.add(link);
//						valids.add(current);
//						former = current;
//					}
//				}
//			}
//			
//			// building triadlink
//			size = valids.size();
//			if(size >= 3)
//			{
//				// delete the corresponding triadlink;
//				if(isRemove)
//				{ 
//					for(int i = 0; i <= index; i++)
//						if(!triadlinks.isEmpty())
//							triadlinks.removeLast();
//					index--;
//					isRemove = false;
//				}
//				for(int i = 0; i <= index; i++)
//				{
//					TriadLink tl = new TriadLink();
//					Contig pre = new Contig();
//					pre.setID(valids.get(i).gettName());
//					tl.setPrevious(pre);
//					Contig lst = new Contig();
//					lst.setID(valids.get(size - 1).gettName());
//					tl.setLast(lst);
//					if((i - index) == 0)
//					{
//						Contig mid = new Contig();
//						mid.setID(valids.get(size - 2).gettName());
//						tl.setMiddle(mid);
//					}
//					tl.setSupLinks(1);
//					if(triadlinks.contains(tl))
//					{
//						int loc = triadlinks.indexOf(tl);
//						int supLink = triadlinks.get(loc).getSupLinks();
//						supLink += 1;
//						triadlinks.get(loc).setSupLinks(supLink);
//					} else
//					{
//						triadlinks.add(tl);
//					}
//				}
//				index++;
//			}
//		}
//		if(links.isEmpty())
//			return null;
//		return links;
//	}
	

//	private List<PBLink> mRecord2PBLink(List<MRecord> records, List<String> repeats) {
//		int size = records.size();
//		if (records == null || size <= 1)
//			return null;
//		if (size >= 3)
//			this.pesudoTriadLink(records);
//		Iterator<MRecord> it = records.iterator();
//		List<PBLink> pbLinks = new Vector<PBLink>();
//		List<MRecord> valids = new Vector<MRecord>(records.size());
//		while (it.hasNext()) {
//			MRecord m = it.next();
//			int pbLen = m.getqLength();
//			int pbStart = m.getqStart();
//			int pbEnd = m.getqEnd() - 1;
//			int contLen = m.gettLength();
//			int contStart = m.gettStart();
//			int contEnd = m.gettEnd() - 1;
//			Strand tStrand = m.gettStrand();
//			boolean isInner = false;
//			int endLen = maxEndLen;
//			int endDefLen = (int) Math.round(pbLen * maxEndRatio);
//			// if max end length larger than the endDefLen, used the endDefLen
//			// as threshold
//			if (endDefLen < maxEndLen)
//				endLen = endDefLen;
//			if (pbStart >= endLen && pbStart <= (pbLen - endLen)) {
//				if (pbEnd <= (pbLen - endLen))
//					isInner = true;
//			}
//			// the overlap length of contig
//			int ol_len = contEnd - contStart + 1;
//			double ratio = (double) ol_len / contLen;
//			// the overhang length
//			int contLeftLen = contStart;
//			int contRigthLen = contLen - contEnd - 1;
//			// for the reversed strand, BLASR define the coordinate according to
//			// aligned seq
//			if (tStrand.equals(Strand.REVERSE)) {
//				int temp = contLeftLen;
//				contLeftLen = contRigthLen;
//				contRigthLen = temp;
//			}
//			int ohLen = maxOHLen;
//			int ohDefLen = (int) Math.round(contLen * maxOHRatio);
//			if (ohDefLen < maxOHLen)
//				ohLen = ohDefLen;
//			if (isInner) {
//				// the overlap length less than specified value, next;
//				if (ol_len < minOLLen)
//					continue;
//				// if the overlap length enough for specified value, the ratio
//				// is less than specified value, also next;
//				if (ratio < minOLRatio)
//					continue;
//				// for two end length of contig not allow larger than maxOHLen
//				if (contLeftLen > ohLen || contRigthLen > ohLen)
//					continue;
//			} else {
//				if (pbStart <= endLen && pbEnd <= endLen) {
//					// checking the right side, for the end point in p1-p2
//					if (contRigthLen > ohLen)
//						continue;
//				} else if (pbStart <= endLen && pbEnd <= (pbLen - endLen)) {
//					if (ol_len < minOLLen)
//						continue;
//					if (contRigthLen > ohLen)
//						continue;
//				} else if (pbStart <= endLen && pbEnd >= (pbLen - endLen)) {
//					// start point in p1-p2 and end point in p3-p4
//					// do no afford info, discard
//					continue;
//				} else if (pbStart >= endLen && pbStart <= (pbLen - endLen) && pbEnd >= (pbLen - endLen)) {
//					// start point in p2-p3 and end point in p3-p4
//					if (ol_len < minOLLen)
//						continue;
//					if (contLeftLen > ohLen)
//						continue;
//				} else if (pbStart >= (pbLen - endLen) && pbEnd >= (pbLen - endLen)) {
//					if (contLeftLen > ohLen)
//						continue;
//				}
//			}
//			// if the mrecord is valid;
//			valids.add(m);
//		}
//		
//		size = valids.size();
//		if (size < 2)
//			return null;
//
//		// deleting repeats;
//		if (paras.isRepMask() && !repeats.isEmpty()) {
//			Iterator<MRecord> iterator = valids.iterator();
//			while (iterator.hasNext()) {
//				MRecord m = iterator.next();
//				String cntId = m.gettName();
//				if (repeats.contains(cntId))
//					iterator.remove();
//			}
//		}
//
//		// sorting the contig_pairs;
//		Collections.sort(valids, new ByLocOrderComparator());
//		// checking the similarity contigs
//		// valids = validateContigPair(valids);
////		valids = this.validateSimilarityContigs(valids);
////		valids = validateOverlapContigs(valids);
//		valids = this.deleteOverlaps(valids);
//		size = valids.size();
//
//		if (size < 2)
//			return null;
//
//		// build only the successive link; A->B->C, it will build A->B
//		// and B->C, omitted A->C
//		for (int i = 0; i <= size - 2; i++) {
//			MRecord m1 = valids.get(i);
//			MRecord m2 = valids.get(i + 1);
//
//			if (m1.gettName().equalsIgnoreCase(m2.gettName())) {
//				m1 = null;
//				m2 = null;
//				continue;
//			}
//			// // do not considering contain case
//			String pId = m1.getqName();
//			String oId = m1.gettName();
//			int oPBS = m1.getqStart(); // origin pacbio start point;
////			int oCntS = m1.gettStart(); // origin contig start point;
//			int oPBE = m1.getqEnd(); // origin pacbio end point;
////			int oCntE = m1.gettEnd(); // origin contig end point;
////			int oCntLen = m1.gettLength();// origin contig length;
//			Strand oStrand = m1.gettStrand();
//			String tId = m2.gettName();
//			int tPBS = m2.getqStart(); // terminus pacbio start point;
////			int tCntS = m2.gettStart(); // terminus contig start point;
//			int tPBE = m2.getqEnd(); // terminus pacbio end point;
////			int tCntE = m2.gettEnd(); // terminus contig end point;
////			int tCntLen = m2.gettLength(); // terminus contig length
//			Strand tStrand = m2.gettStrand();
//			int dist = this.getDistance(m1, m2);
//
//			PBLink p = new PBLink();
//			p.setPbId(pId);
//			p.setOrigin(oId);
//			p.setOPStart(oPBS);
//			p.setOPEnd(oPBE);
//			p.setOStrand(oStrand);
//			p.setTerminus(tId);
//			p.setTPStart(tPBS);
//			p.setTPEnd(tPBE);
//			p.setTStrand(tStrand);
//			p.setDist(dist);
//			pbLinks.add(p);
//			p = null;
//			m1 = null;
//			m2 = null;
//		}
//		// build TriadLink
//		if (size >= 3) {
//			// List<TriadLink> triad = new Vector<TriadLink>();
//			for (int i = 0; i <= size - 3; i++) {
//				MRecord m1 = valids.get(i);
//				MRecord m2 = valids.get(i + 1);
//				MRecord m3 = valids.get(i + 2);
//				Contig pre = new Contig();
//				pre.setID(m1.gettName());
//				// pre.setLength(m1.gettLength());
//				Contig mid = new Contig();
//				mid.setID(m2.gettName());
//				// mid.setLength(m2.gettLength());
//				Contig lst = new Contig();
//				lst.setID(m3.gettName());
//				// lst.setLength(m3.gettLength());
//				TriadLink tl = new TriadLink(pre, mid, lst);
//				tl.setSupLinks(1);
//				if (triadlinks.contains(tl)) {
//					int index = triadlinks.indexOf(tl);
//					int supLink = triadlinks.get(index).getSupLinks();
//					supLink += 1;
//					triadlinks.get(index).setSupLinks(supLink);
//					m1 = null;
//					m2 = null;
//					m3 = null;
//					pre = null;
//					mid = null;
//					lst = null;
//					tl = null;
//				} else {
//					triadlinks.add(tl);
//					m1 = null;
//					m2 = null;
//					m3 = null;
//					pre = null;
//					mid = null;
//					lst = null;
//					tl = null;
//				}
//			}
//		}
//		// build crossing links
//		if (size >= 4) {
//			MRecord m1 = valids.get(0);
//			MRecord m2 = valids.get(size - 1);
//			Contig first = new Contig();
//			first.setID(m1.gettName());
//			Contig last = new Contig();
//			last.setID(m2.gettName());
//			TriadLink tl = new TriadLink();
//			tl.setPrevious(first);
//			tl.setLast(last);
//			tl.setSupLinks(1);
//			if (triadlinks.contains(tl)) {
//				int index = triadlinks.indexOf(tl);
//				int supLink = triadlinks.get(index).getSupLinks();
//				supLink += 1;
//				triadlinks.get(index).setSupLinks(supLink);
//				m1 = null;
//				m2 = null;
//				first = null;
//				last = null;
//				tl = null;
//			} else {
//				triadlinks.add(tl);
//				m1 = null;
//				m2 = null;
//				first = null;
//				last = null;
//				tl = null;
//			}
//		}
//		return pbLinks;
//	}
	
//	private List<MRecord> deleteOverlaps(List<MRecord> data)
//	{
////		List<MRecord> valids = new LinkedList<MRecord>();
//		int size = data.size();
//		List<MRecord> removes = new Vector<MRecord>(size);
//		Iterator<MRecord> it = data.iterator();
//		MRecord current = null;
//		MRecord next = null;
//		boolean isFirst = true;
//		double olRatio = 0.5; // larger than this value, it will remove;
////		int constant = 100; // 100 bp to defined whether contigs is similarity
//		double olweight = 0.6;
//		double identweight = 0.4;
//		while(it.hasNext())
//		{
//			if(isFirst)
//			{
//				current = it.next();
//				isFirst = false;
//			} else
//			{
//				next = it.next();
//				int dist = this.getDistance(current, next);
//				if(dist >= 0)
//				{
//					current = next;
//					continue;
//				}
//				// it the distance is large than one of the cnt length, remove it;
////				int currentCNTLen = current.gettLength();
////				int nextCNTLen = next.gettLength();
//				int currentPS = current.getqStart();
//				int currentPE = current.getqEnd();
//				int currentPBOLLen = currentPE - currentPS;
//				int nextPS = next.getqStart();
//				int nextPE = next.getqEnd();
//				int nextPBOLLen = nextPE - nextPS;
////				int ol = currentPE - currentPS;
//				double currentRatio = (double)(Math.abs(dist))/currentPBOLLen;
//				double nextRatio = (double)(Math.abs(dist))/nextPBOLLen;
//				if(currentRatio >= olRatio || nextRatio >= olRatio)
//				{
//					double currentIdentity = current.getIdentity();
//					double nextIdentity = next.getIdentity();
//					int currentScore = (int) Math.round(currentPBOLLen * olweight + currentIdentity * 1000 * identweight);
//					int nextScore = (int) Math.round(nextPBOLLen * olweight + nextIdentity * 1000 * identweight);
//					if(currentScore >= nextScore)
//					{
//						removes.add(next);
//						continue;
//					} else
//					{
//						removes.add(current);
//						current = next;
//						continue;
//					}
//				}
//				current = next;
//			} //  end if(isFirst)
//		} // end while(it.hasNext)
//		if(!removes.isEmpty())
//			data.removeAll(removes);
//		return data;
//	}

	// public List<PBLinkM> mRecord2Link(List<MRecord> records, List<String>
	// repeats)
	// {
	// if(records.size() >= 3)
	// this.pesudoTriadLink(records);
	// Iterator<MRecord> it = records.iterator();
	// List<PBLinkM> pbLinks = new Vector<PBLinkM>();
	// List<MRecord> valids = new Vector<MRecord>(records.size());
	// while (it.hasNext()) {
	// MRecord m = it.next();
	// int minOLLen = paras.getMinOLLen();
	// double minOLRatio = paras.getMinOLRatio();
	// int maxOHLen = paras.getMaxOHLen();
	// double maxOHRatio = paras.getMaxOHRatio();
	// int maxEndLen = paras.getMaxEndLen();
	// double maxEndRatio = paras.getMaxEndRatio();
	//
	// int pbLen = m.getqLength();
	// int pbStart = m.getqStart();
	// int pbEnd = m.getqEnd() - 1;
	// int contLen = m.gettLength();
	// int contStart = m.gettStart();
	// int contEnd = m.gettEnd() - 1;
	// Strand tStrand = m.gettStrand();
	//
	// boolean isInner = false;
	// int endDefLen = (int) Math.round(pbLen * maxEndRatio);
	// // if max end length larger than the endDefLen, used the endDefLen
	// // as threshold
	// if (endDefLen < maxEndLen)
	// maxEndLen = endDefLen;
	// if (pbStart >= maxEndLen && pbStart <= (pbLen - maxEndLen)) {
	// if (pbEnd <= (pbLen - maxEndLen))
	// isInner = true;
	// }
	// // the overlap length of contig
	// int ol_len = contEnd - contStart + 1;
	// double ratio = (double) ol_len / contLen;
	// // the overhang length
	// int contLeftLen = contStart;
	// int contRigthLen = contLen - contEnd - 1;
	// // for the reversed strand, BLASR define the coordinate according to
	// // aligned seq
	// if (tStrand.equals(Strand.REVERSE)) {
	// int temp = contLeftLen;
	// contLeftLen = contRigthLen;
	// contRigthLen = temp;
	// }
	// int ohDefLen = (int) Math.round(contLen * maxOHRatio);
	// if (ohDefLen < maxOHLen)
	// maxOHLen = ohDefLen;
	// if (isInner) {
	// // the overlap length less than specified value, next;
	// if (ol_len < minOLLen)
	// continue;
	// // if the overlap length enough for specified value, the ratio
	// // is less than specified value, also next;
	// if (ratio < minOLRatio)
	// continue;
	// // for two end length of contig not allow larger than maxOHLen
	// if (contLeftLen > maxOHLen || contRigthLen > maxOHLen)
	// continue;
	// } else {
	// if(pbStart <= maxEndLen && pbEnd <= maxEndLen)
	// { // checking the right side, for the end point in p1-p2
	// if(contRigthLen > maxOHLen)
	// continue;
	// } else if(pbStart <= maxEndLen && pbEnd <= (pbLen - maxEndLen))
	// {
	// if(ol_len < minOLLen)
	// continue;
	// if(contRigthLen > maxOHLen)
	// continue;
	// } else if(pbStart <= maxEndLen && pbEnd >= (pbLen - maxEndLen))
	// {
	// // start point in p1-p2 and end point in p3-p4
	// // do no afford info, discard
	// continue;
	// } else if(pbStart >= maxEndLen && pbStart <= (pbLen - maxEndLen)
	// && pbEnd >= (pbLen - maxEndLen))
	// { // start point in p2-p3 and end point in p3-p4
	// if(ol_len < minOLLen)
	// continue;
	// if(contLeftLen > maxOHLen)
	// continue;
	// } else if(pbStart >= (pbLen - maxEndLen) && pbEnd >= (pbLen - maxEndLen))
	// {
	// if(contLeftLen > maxOHLen)
	// continue;
	// }
	// }
	// // if the mrecord is valid;
	// valids.add(m);
	// }
	//
	// // deleting repeats;
	// if(paras.isRepMask())
	// {
	// Iterator<MRecord> iterator = valids.iterator();
	// while(iterator.hasNext())
	// {
	// MRecord m = iterator.next();
	// String cntId = m.gettName();
	// if(repeats.contains(cntId))
	// iterator.remove();
	// }
	// }
	//
	// // iterator valid mrecords
	// if (valids.size() < 2) {
	// return null;
	// } else {
	// // sorting the contig_pairs;
	// Collections.sort(valids, new ByLocOrderComparator());
	// // checking the similarity contigs
	//// valids = validateContigPair(valids);
	// valids = this.validateSimilarityContigs(valids);
	// valids = validateOverlapContigs(valids);
	// int cpSize = valids.size();
	//
	// if(cpSize < 2)
	// return null;
	//
	// // build only the successive link; A->B->C, it will build A->B
	// // and B->C, omitted A->C
	// for (int i = 0; i <= cpSize - 2; i++) {
	// MRecord m1 = valids.get(i);
	// MRecord m2 = valids.get(i + 1);
	//
	// if (m1.gettName().equalsIgnoreCase(m2.gettName())) {
	// m1 = null;
	// m2 = null;
	// continue;
	// }
	//// // do not considering contain case
	//// int m1PS = m1.getqStart();
	//// int m1PE = m1.getqEnd();
	//// int m2PS = m2.getqStart();
	//// int m2PE = m2.getqEnd();
	//// if(m1PS <= m2PS && m1PE >= m2PE)
	//// {
	//// m1 = null;
	//// m2 = null;
	//// continue;
	//// }
	// PBLinkM p = new PBLinkM();
	// p.setOrigin(m1);
	// p.setTerminus(m2);
	// p.setId(m1.getqName());
	//// int distance = p.getDistance();
	//// if(distance < 0)
	//// {
	//// int olength = m1.gettLength();
	//// int tlength = m2.gettLength();
	//// distance = Math.abs(distance);
	//// if(distance >= olength || distance >= tlength)
	//// continue;
	//// }
	// pbLinks.add(p);
	// p = null;
	// m1 = null;
	// m2 = null;
	// }
	// // build TriadLink
	// if (cpSize >= 3) {
	//// List<TriadLink> triad = new Vector<TriadLink>();
	// for (int i = 0; i <= cpSize - 3; i++) {
	// MRecord m1 = valids.get(i);
	// MRecord m2 = valids.get(i + 1);
	// MRecord m3 = valids.get(i + 2);
	// Contig pre = new Contig();
	// pre.setID(m1.gettName());
	// // pre.setLength(m1.gettLength());
	// Contig mid = new Contig();
	// mid.setID(m2.gettName());
	// // mid.setLength(m2.gettLength());
	// Contig lst = new Contig();
	// lst.setID(m3.gettName());
	// // lst.setLength(m3.gettLength());
	// TriadLink tl = new TriadLink(pre, mid, lst);
	// tl.setSupLinks(1);
	// if (tls.contains(tl)) {
	// int index = tls.indexOf(tl);
	// int supLink = tls.get(index).getSupLinks();
	// supLink += 1;
	// tls.get(index).setSupLinks(supLink);
	// m1 = null;
	// m2 = null;
	// m3 = null;
	// pre = null;
	// mid = null;
	// lst = null;
	// tl = null;
	// } else {
	// tls.add(tl);
	// m1 = null;
	// m2 = null;
	// m3 = null;
	// pre = null;
	// mid = null;
	// lst = null;
	// tl = null;
	// }
	// }
	//// if(triads.size() > 0)
	//// this.tlWriter.write2(triads);
	// }
	// // build crossing links
	// if(cpSize >= 4)
	// {
	// MRecord m1 = valids.get(0);
	// MRecord m2 = valids.get(cpSize - 1);
	// Contig first = new Contig();
	// first.setID(m1.gettName());
	// Contig last = new Contig();
	// last.setID(m2.gettName());
	// TriadLink tl = new TriadLink();
	// tl.setPrevious(first);
	// tl.setLast(last);
	// tl.setSupLinks(1);
	// if (tls.contains(tl)) {
	// int index = tls.indexOf(tl);
	// int supLink = tls.get(index).getSupLinks();
	// supLink += 1;
	// tls.get(index).setSupLinks(supLink);
	// m1 = null;
	// m2 = null;
	// first = null;
	// last = null;
	// tl = null;
	// } else {
	// tls.add(tl);
	// m1 = null;
	// m2 = null;
	// first = null;
	// last = null;
	// tl = null;
	// }
	// }
	//
	// return pbLinks;
	// }
	// }
	//
//	private List<MRecord> validateSimilarityContigs(List<MRecord> data) {
//		Map<String, Vector<MRecord>> sims = this.findSimilarityCnts(data);
//		int size = sims.size();
//		if (size != 0) {
//			for (int i = 1; i <= size; i++) {
//				List<MRecord> ms = sims.get(String.valueOf(i));
//				// data.remove(ms); // try remove all similarity contigs
//				List<Integer> scores = new Vector<Integer>(ms.size());
//				Iterator<MRecord> it = ms.iterator();
//				double olweight = 0.6;
//				double identweight = 0.4;
//				while (it.hasNext()) {
//					MRecord m = it.next();
//					int pS = m.getqStart();
//					int pE = m.getqEnd();
//					int ol = pE - pS;
//					int ident = (int) Math.round(m.getIdentity() * 1000);
//					int score = (int) Math.round(ol * olweight + ident * identweight);
//					scores.add(score);
//				}
//				int max = MathTool.max(scores);
//				it = ms.iterator();
//				while (it.hasNext()) {
//					MRecord m = it.next();
//					int pS = m.getqStart();
//					int pE = m.getqEnd();
//					int ol = pE - pS;
//					int ident = (int) Math.round(m.getIdentity() * 1000);
//					int score = (int) Math.round(ol * olweight + ident * identweight);
//					if (score != max) {
//						if (data.contains(m))
//							data.remove(m);
//					}
//				}
//			}
//		}
//		return data;
//	}

//	private List<MRecord> validateOverlapContigs(List<MRecord> data) {
//		List<MRecord> removes = new Vector<MRecord>(data.size());
//		Iterator<MRecord> it = data.iterator();
//		boolean isFirst = true;
//		MRecord former = null;
//		MRecord current = null;
//		double olRatio = 0.9; // larger than this value, it will remove;
//		while (it.hasNext()) {
//			if (isFirst) {
//				former = it.next();
//				isFirst = false;
//				continue;
//			} else {
//				// if(former.getqName().equalsIgnoreCase("m130605_032054_42207_c100515142550000001823076608221373_s1_p0/147280/0_8554"))
//				// logger.debug("breakpoint");
//				current = it.next();
//				int dist = this.getDistance(former, current);
//				if (dist >= 0) {
//					former = current;
//					continue;
//				}
//
//				// if the distance between contigs is large than one of the
//				// length, then
//				// remove the overlap one;
//				int fCL = former.gettLength();
//				int cCL = current.gettLength();
//				if (Math.abs(dist) >= fCL) {
//					if (fCL < cCL) {
//						removes.add(former);
//						former = current;
//						continue;
//					} else {
//						removes.add(current);
//						continue;
//					}
//				}
//				if (Math.abs(dist) >= cCL) {
//					if (cCL < fCL) {
//						removes.add(current);
//						continue;
//					} else {
//						removes.add(former);
//						former = current;
//						continue;
//					}
//				}
//
//				// former code
//				int fPS = former.getqStart();
//				int fPE = former.getqEnd();
//				int fl = fPE - fPS;
//				int cPS = current.getqStart();
//				int cPE = current.getqEnd();
//				int cl = cPE - cPS;
//				int ol = fPE - cPS;
//				double fOLRatio = (double) ol / fl;
//				double cOLRatio = (double) ol / cl;
//				if (fOLRatio >= olRatio || cOLRatio >= olRatio) {
//					if (fOLRatio >= cOLRatio) {
//						removes.add(former);
//						former = current;
//						continue;
//					} else {
//						removes.add(current);
//						continue;
//					}
//				} else {
//					former = current;
//				}
//			}
//		}
//		data.removeAll(removes);
//		return data;
//	}

//	private int getDistance(MRecord origin, MRecord terminus) {
//		int dist = 0;
//		// int oPBS = origin.getqStart(); // origin pacbio start point;
//		int oCntS = origin.gettStart(); // origin contig start point;
//		int oPBE = origin.getqEnd(); // origin pacbio end point;
//		int oCntE = origin.gettEnd(); // origin contig end point;
//		int tPBS = terminus.getqStart(); // terminus pacbio start point;
//		int tCntS = terminus.gettStart(); // terminus contig start point;
//		// int tPBE = terminus.getqEnd(); // terminus pacbio end point;
//		int tCntE = terminus.gettEnd(); // terminus contig end point;
//		int oCntLen = origin.gettLength();// origin contig length;
//		int tCntLen = terminus.gettLength(); // terminus contig length
//		if (origin.gettStrand().equals(Strand.FORWARD) && terminus.gettStrand().equals(Strand.FORWARD)) { // +
//																											// +
//			int oRightLen = oCntLen - oCntE;
//			int tLeftLen = tCntS;
//			dist = tPBS - oPBE - oRightLen - tLeftLen;
//		} else if (origin.gettStrand().equals(Strand.REVERSE) && terminus.gettStrand().equals(Strand.REVERSE)) { // -
//																													// -
//			int oLeftLen = oCntS;
//			int tRightLen = tCntLen - tCntE;
//			dist = tPBS - oPBE - oLeftLen - tRightLen;
//		} else if (origin.gettStrand().equals(Strand.FORWARD) && terminus.gettStrand().equals(Strand.REVERSE)) { // +
//																													// -
//			int oRightLen = oCntLen - oCntE;
//			int tRightLen = tCntLen - tCntE;
//			dist = tPBS - oPBE - oRightLen - tRightLen;
//		} else if (origin.gettStrand().equals(Strand.REVERSE) && terminus.gettStrand().equals(Strand.FORWARD)) { // -
//																													// +
//			int oLeftLen = oCntS;
//			int tLeftLen = tCntS;
//			dist = tPBS - oPBE - oLeftLen - tLeftLen;
//		}
//		return dist;
//	}

	// test in yeast for some pacbio read do not valid by the filter parameter
	// but it provide some link info!
//	private void pesudoTriadLink(List<MRecord> ms) {
//		if (triadlinks == null)
//			triadlinks = new LinkedList<TriadLink>();
////		Collections.sort(ms, new ByLocOrderComparator());
//		int cpSize = ms.size();
//		MRecord m1 = ms.get(0);
//		MRecord m2 = ms.get(cpSize - 1);
//		Contig first = new Contig();
//		first.setID(m1.gettName());
//		Contig last = new Contig();
//		last.setID(m2.gettName());
//		TriadLink tl = new TriadLink();
//		tl.setPrevious(first);
//		tl.setLast(last);
//		tl.setSupLinks(1);
//		if (triadlinks.contains(tl)) {
//			int index = triadlinks.indexOf(tl);
//			int supLink = triadlinks.get(index).getSupLinks();
//			supLink += 1;
//			triadlinks.get(index).setSupLinks(supLink);
//			m1 = null;
//			m2 = null;
//			first = null;
//			last = null;
//			tl = null;
//		} else {
//			triadlinks.add(tl);
//			m1 = null;
//			m2 = null;
//			first = null;
//			last = null;
//			tl = null;
//		}
//	}

//	private Map<String, Vector<MRecord>> findSimilarityCnts(List<MRecord> data) {
//		Map<String, Vector<MRecord>> sims = new HashMap<String, Vector<MRecord>>();
//		Vector<MRecord> tempSims = new Vector<MRecord>(5);
//		Iterator<MRecord> it = data.iterator();
//		int count = 1;
//		int preStart = 0;
//		int preEnd = 0;
//		int constant = 100; // 100 bp to defined whether contigs is similarity
//		boolean isFirst = true;
//		while (it.hasNext()) {
//			MRecord m = it.next();
//			if (isFirst) { // the first time
//				preStart = m.getqStart();
//				preEnd = m.getqEnd();
//				tempSims.add(m);
//				isFirst = false;
//				continue;
//			} else {
//				int curStart = m.getqStart();
//				int curEnd = m.getqEnd();
//
//				int left = curStart - preStart;
//				int right = curEnd - preEnd;
//				left = Math.abs(left);
//				right = Math.abs(right);
//
//				if (left <= constant && right <= constant) { // similarity
//																// contigs
//					if (!tempSims.contains(m))
//						tempSims.add(m);
//					preStart = curStart;
//					preEnd = curEnd;
//				} else {
//					preStart = curStart;
//					preEnd = curEnd;
//					if (tempSims.size() <= 1) {
//						tempSims.clear();
//						if (!tempSims.contains(m))
//							tempSims.add(m);
//					} else {
//						sims.put(String.valueOf(count), tempSims);
//						tempSims = new Vector<MRecord>(5);
//						count++;
//					}
//				}
//			}
//		}
//		if (!tempSims.isEmpty() && tempSims.size() >= 2) {
//			sims.put(String.valueOf(count), tempSims);
//			tempSims = null;
//		}
//		return sims;
//	}

	public List<ILink> getTriadLinks() {
		return triadlinks;
	}
}

//class ByLocOrderComparator implements Comparator<Object> {
//	@Override
//	public int compare(Object cFirst, Object cSecond) {
//		MRecord m1 = (MRecord) cFirst;
//		MRecord m2 = (MRecord) cSecond;
//		int diff = Integer.valueOf(m1.getqStart()) - Integer.valueOf(m2.getqStart());
//		if (diff > 0)
//			return 1;
//		if (diff < 0)
//			return -1;
//		else
//			return 0;
//	}
//}
