# Supplementary material for: LRScaf: improving draft genomes using long noisy reads
Source: BMC Genomics. 2019 Dec 9;20:955. doi: 10.1186/s12864-019-6337-2 (PMC6902338; doi:10.1186/s12864-019-6337-2)
Supplement: Supplementary file 3 — Additional file 3. LRScaf (1.1.7). The latest version for LRScaf includes source codes and executable files. [file 12864_2019_6337_MOESM3_ESM.zip › lrscaf-1.1.7/src/agis/ps/util/MRecordValidator.java]

/*
*File: agis.ps.util.MRecordValidator.java
*User: mqin
*Email: mqin@ymail.com
*Date: 2016年7月28日
*/
package agis.ps.util;

import java.util.HashMap;
import java.util.Map;

import org.slf4j.Logger;
import org.slf4j.LoggerFactory;

import agis.ps.Scaffolder;

//import org.slf4j.Logger;
//import org.slf4j.LoggerFactory;

//import agis.ps.link.M5Record;
import agis.ps.link.MRecord;
import agis.ps.seqs.Contig;

public class MRecordValidator {
	private static Logger logger = LoggerFactory.getLogger(MRecordValidator.class);
	// private static Logger logger =
	// LoggerFactory.getLogger(MRecordValidator.class);

	// public static MRecord validate(M5Record m5, Parameter paras) {
	// try{
	// int minPBLen = paras.getMinPBLen();
	// int minCNTLen = paras.getMinContLen();
	// double identity = paras.getIdentity();
	// // if less than minimum pacbio length
	// if (Integer.valueOf(m5.getqLength()) < minPBLen)
	// return null;
	// // if less tan minimum contig length
	// if (Integer.valueOf(m5.gettLength()) < minCNTLen)
	// return null;
	// // if the identity less than specified value;
	// double sum = Double.valueOf(m5.getNumMatch()) +
	// Double.valueOf(m5.getNumMismatch()) + Double.valueOf(m5.getNumIns())
	// + Double.valueOf(m5.getNumDel());
	// double value = Double.valueOf(m5.getNumMatch()) / sum;
	// if (value < identity)
	// return null;
	// m5.setIdentity(value);
	// }catch(Exception e)
	// {
	// logger.error(MRecordValidator.class.getName() + "\t" + e.getMessage());
	// }
	// return m5;
	// }
	//
	// public static MRecord validate(String [] arrs, Parameter paras) {
	// M5Record m5 = null;
	// try{
	// int minPBLen = paras.getMinPBLen();
	// int minCNTLen = paras.getMinContLen();
	// double identity = paras.getIdentity();
	// // if less than minimum pacbio length
	// if (Integer.valueOf(arrs[1]) < minPBLen)
	// return null;
	// // if less tan minimum contig length
	// if (Integer.valueOf(arrs[6]) < minCNTLen)
	// return null;
	// // if the identity less than specified value;
	// double sum = Double.valueOf(arrs[11]) + Double.valueOf(arrs[12]) +
	// Double.valueOf(arrs[13])
	// + Double.valueOf(arrs[14]);
	// double value = Double.valueOf(arrs[11]) / sum;
	// if (value < identity)
	// return null;
	// m5 = new M5Record();
	// m5.setqName(arrs[0]);
	//// m5.setqLength(Integer.valueOf(arrs[1]));
	//// m5.setqStart(Integer.valueOf(arrs[2]));
	//// m5.setqEnd(Integer.valueOf(arrs[3]));
	// m5.setqStrand(arrs[4].equals("+") ? Strand.FORWARD : Strand.REVERSE);
	// m5.settName(arrs[5]);
	// m5.settLength(Integer.valueOf(arrs[6]));
	// m5.settStart(Integer.valueOf(arrs[7]));
	// m5.settEnd(Integer.valueOf(arrs[8]));
	// m5.settStrand(arrs[9].equals("+") ? Strand.FORWARD : Strand.REVERSE);
	//// m5.setScore(Integer.valueOf(arrs[10]));
	// m5.setNumMatch(Integer.valueOf(arrs[11]));
	// m5.setNumMismatch(Integer.valueOf(arrs[12]));
	// m5.setNumIns(Integer.valueOf(arrs[13]));
	// m5.setNumDel(Integer.valueOf(arrs[14]));
	//// m5.setMapQV(Integer.valueOf(arrs[15]));
	// // m5.setqAlignedSeq(arrs[16]);
	// // m5.setMatchPattern(arrs[17]);
	// // m5.settAlignedSeq(arrs[18]);
	// // setting identity
	// m5.setIdentity(value);
	// }catch(Exception e)
	// {
	// logger.error(MRecordValidator.class.getName() + "\t" + e.getMessage());
	// }
	// return m5;
	// }
	//
	// public static MRecord validate4Repeats(String [] arrs, Parameter paras)
	// {
	// M5Record m5 = null;
	// try{
	// int minPBLen = paras.getMinPBLen();
	// int minCNTLen = paras.getMinContLen();
	// double identity = paras.getIdentity();
	// int maxOHLen = paras.getMaxOHLen();
	// double maxOHRatio = paras.getMaxOHRatio();
	//
	//
	// int tLen = Integer.valueOf(arrs[6]);
	// int tStart = Integer.valueOf(arrs[7]);
	// int tEnd = Integer.valueOf(arrs[8]);
	// int tLeftLen = tStart;
	// int tRightLen = tLen - tEnd;
	// int defOHLen = (int) (tLen * maxOHRatio);
	// if(maxOHLen <= defOHLen)
	// defOHLen = maxOHLen;
	// if(tLeftLen > defOHLen )
	// return null;
	// if(tRightLen > defOHLen)
	// return null;
	// // for finding repeats, do not considering filter standard;
	//// // if less than minimum pacbio length
	//// if (Integer.valueOf(arrs[1]) < minPBLen)
	//// return null;
	//// // if less tan minimum contig length
	//// if (Integer.valueOf(arrs[6]) < minCNTLen)
	//// return null;
	//// // if the identity less than specified value;
	// double sum = Double.valueOf(arrs[11]) + Double.valueOf(arrs[12]) +
	// Double.valueOf(arrs[13])
	// + Double.valueOf(arrs[14]);
	// double value = Double.valueOf(arrs[11]) / sum;
	//// if (value < identity)
	//// return null;
	// m5 = new M5Record();
	// m5.setqName(arrs[0]);
	//// m5.setqLength(Integer.valueOf(arrs[1]));
	//// m5.setqStart(Integer.valueOf(arrs[2]));
	//// m5.setqEnd(Integer.valueOf(arrs[3]));
	// m5.setqStrand(arrs[4].equals("+") ? Strand.FORWARD : Strand.REVERSE);
	// m5.settName(arrs[5]);
	// m5.settLength(tLen);
	// m5.settStart(tStart);
	// m5.settEnd(tEnd);
	// m5.settStrand(arrs[9].equals("+") ? Strand.FORWARD : Strand.REVERSE);
	//// m5.setScore(Integer.valueOf(arrs[10]));
	// m5.setNumMatch(Integer.valueOf(arrs[11]));
	// m5.setNumMismatch(Integer.valueOf(arrs[12]));
	// m5.setNumIns(Integer.valueOf(arrs[13]));
	// m5.setNumDel(Integer.valueOf(arrs[14]));
	//// m5.setMapQV(Integer.valueOf(arrs[15]));
	// // m5.setqAlignedSeq(arrs[16]);
	// // m5.setMatchPattern(arrs[17]);
	// // m5.settAlignedSeq(arrs[18]);
	// // setting identity
	// m5.setIdentity(value);
	// }catch(Exception e)
	// {
	// logger.error(MRecordValidator.class.getName() + "\t" + e.getMessage());
	// }
	// return m5;
	// }
	//
	// public static MRecord validate4Repeats(M5Record m5, Parameter paras) {
	// try{
	// int maxOHLen = paras.getMaxOHLen();
	// double maxOHRatio = paras.getMaxOHRatio();
	//
	// int tLen = m5.gettLength();
	// int tStart = m5.gettStart();
	// int tEnd = m5.gettEnd();
	// int tLeftLen = tStart;
	// int tRightLen = tLen - tEnd;
	// int defOHLen = (int) (tLen * maxOHRatio);
	// if(maxOHLen <= defOHLen)
	// defOHLen = maxOHLen;
	// if(tLeftLen > defOHLen )
	// return null;
	// if(tRightLen > defOHLen)
	// return null;
	// // for finding repeats, do not considering filter standard;
	//// // if less than minimum pacbio length
	//// if (Integer.valueOf(arrs[1]) < minPBLen)
	//// return null;
	//// // if less tan minimum contig length
	//// if (Integer.valueOf(arrs[6]) < minCNTLen)
	//// return null;
	//// // if the identity less than specified value;
	// double sum = Double.valueOf(m5.getNumMatch()) +
	// Double.valueOf(m5.getNumMismatch()) + Double.valueOf(m5.getNumIns())
	// + Double.valueOf(m5.getNumDel());
	// double value = Double.valueOf(m5.getNumMatch()) / sum;
	// m5.setIdentity(value);
	// }catch(Exception e)
	// {
	// logger.error(MRecordValidator.class.getName() + "\t" + e.getMessage());
	// }
	// return m5;
	// }

	public static Map<String, Boolean> validate(MRecord record, Parameter paras, Map<String, Contig> cnts) {
		Map<String, Boolean> values = new HashMap<String, Boolean>();
		boolean isValid4Repeat = true;
		boolean isValid4Record = true;
		int maxOHLen = paras.getMaxOHLen();
		double maxOHRatio = paras.getMaxOHRatio();
		int minCNTLen = paras.getMinContLen();
		double defIdentity = paras.getIdentity();
		// check for repeat
		int tLen = record.gettLength();
		int tStart = record.gettStart();
		int tEnd = record.gettEnd();
		int tLeftLen = tStart;
		int tRightLen = tLen - tEnd;
		int defOHLen = (int) (tLen * maxOHRatio);
		if (maxOHLen < defOHLen)
			defOHLen = maxOHLen;
		if (tLeftLen > defOHLen)
			isValid4Repeat = false;
		if (tRightLen > defOHLen)
			isValid4Repeat = false;
		// check for record
		// int cntLen = record.gettLength();
		int cntLen = 0;
		try{
			cntLen = cnts.get(record.gettName()).getLength();
			record.settLength(cntLen);
		}catch(Exception e)
		{
			throw new IllegalArgumentException("The contig ID, " + record.gettName() + 
					", in alignment file is not in your input draft assembly file! Please checking the contig ID.");
		}
		double identity = record.getIdentity();
		// do not filter the pacbio read length
		// and only filter the contigs length less than 200 bp;
		// if(cntLen < 100)
		// isValid4Record = false;
		// if(pbLen < minPBLen)
		// isValid4Record = false;
		if (cntLen < minCNTLen) {
			isValid4Record = false;
//			if(cnts.containsKey(record.gettName()))
//				cnts.get(record.gettName()).setIsUsed(false);
		}
		if (identity < defIdentity)
			isValid4Record = false;
		// if(tLeftLen > defOHLen )
		// isValid4Record = false;
		// if(tRightLen > defOHLen)
		// isValid4Record = false;
		values.put("REPEAT", isValid4Repeat);
		values.put("RECORD", isValid4Record);
		return values;
	}

}
