# Supplementary material for: LRScaf: improving draft genomes using long noisy reads
Source: BMC Genomics. 2019 Dec 9;20:955. doi: 10.1186/s12864-019-6337-2 (PMC6902338; doi:10.1186/s12864-019-6337-2)
Supplement: Supplementary file 3 — Additional file 3. LRScaf (1.1.7). The latest version for LRScaf includes source codes and executable files. [file 12864_2019_6337_MOESM3_ESM.zip › lrscaf-1.1.7/src/agis/ps/util/MisassemblyRegionSorter.java]

/** 
** Usage: TODO
** Author: mqin
** Email: mqin@outlook.com
** Date: 2017年7月31日
*/
package agis.ps.util;

import java.util.Comparator;

public class MisassemblyRegionSorter implements Comparator<Object> {

	@Override
	public int compare(Object o1, Object o2) {
		MisassemblyRegion mr1 = (MisassemblyRegion) o1;
		MisassemblyRegion mr2 = (MisassemblyRegion) o2;
		if(mr1.getStart() <= mr2.getStart())
		{
			if(mr1.getEnd() <= mr2.getEnd())
				return 1;
			else 
				return 0;
		} else
		{
			return 0;
		}
	}

}
