# Supplementary material for: LRScaf: improving draft genomes using long noisy reads
Source: BMC Genomics. 2019 Dec 9;20:955. doi: 10.1186/s12864-019-6337-2 (PMC6902338; doi:10.1186/s12864-019-6337-2)
Supplement: Supplementary file 3 — Additional file 3. LRScaf (1.1.7). The latest version for LRScaf includes source codes and executable files. [file 12864_2019_6337_MOESM3_ESM.zip › lrscaf-1.1.7/src/log4j.properties]

log4j.debug=false  
log4j.rootLogger=DEBUG,D,E,console
#log4j.appender.E = org.apache.log4j.DailyRollingFileAppender
log4j.appender.E = org.apache.log4j.FileAppender
log4j.appender.E.File = logs/logs.log
log4j.appender.E.Append = false
log4j.appender.E.Threshold = DEBUG
log4j.appender.E.layout = org.apache.log4j.PatternLayout
#log4j.appender.E.layout.ConversionPattern = %-d{yyyy-MM-dd HH:mm:ss}  [ %t:%r ] - [%l] - [ %p ]  %m%n
log4j.appender.E.layout.ConversionPattern = %-d{yyyy-MM-dd HH:mm:ss}  [ %p ]  %m%n
#log4j.appender.E.layout.

#log4j.appender.D = org.apache.log4j.DailyRollingFileAppender
log4j.appender.D = org.apache.log4j.FileAppender
log4j.appender.D.File = logs/error.log
log4j.appender.D.Append = true
log4j.appender.D.Threshold = ERROR
log4j.appender.D.layout = org.apache.log4j.PatternLayout
#log4j.appender.D.layout.ConversionPattern = %-d{yyyy-MM-dd HH:mm:ss}  [ %t:%r ] - [%l] - [ %p ]  %m%n
log4j.appender.D.layout.ConversionPattern = %-d{yyyy-MM-dd HH:mm:ss}  [ %p ]  %m%n

log4j.appender.console=org.apache.log4j.ConsoleAppender
log4j.appender.console.Threshold=DEBUG
log4j.appender.console.ImmediateFlush=true
log4j.appender.console.Target=System.err
log4j.appender.console.layout=org.apache.log4j.PatternLayout
#log4j.appender.console.layout.ConversionPattern=%-d{yyyy-MM-dd HH:mm:ss}  [ %t:%r ] - [%l] - [ %p ]  %m%n
log4j.appender.console.layout.ConversionPattern = %-d{yyyy-MM-dd HH:mm:ss} [ %p ]  %m%n
