# Supplementary material for: LRScaf: improving draft genomes using long noisy reads
Source: BMC Genomics. 2019 Dec 9;20:955. doi: 10.1186/s12864-019-6337-2 (PMC6902338; doi:10.1186/s12864-019-6337-2)
Supplement: Supplementary file 3 — Additional file 3. LRScaf (1.1.7). The latest version for LRScaf includes source codes and executable files. [file 12864_2019_6337_MOESM3_ESM.zip › lrscaf-1.1.7/target/dependency-reduced-pom.xml]

<?xml version="1.0" encoding="UTF-8"?>
<project xmlns="http://maven.apache.org/POM/4.0.0" xmlns:xsi="http://www.w3.org/2001/XMLSchema-instance" xsi:schemaLocation="http://maven.apache.org/POM/4.0.0 http://maven.apache.org/maven-v4_0_0.xsd">
  <modelVersion>4.0.0</modelVersion>
  <groupId>AGIS</groupId>
  <artifactId>LRScaf</artifactId>
  <version>1.1.7</version>
  <build>
    <sourceDirectory>src</sourceDirectory>
    <resources>
      <resource>
        <directory>src</directory>
        <excludes>
          <exclude>**/*.java</exclude>
        </excludes>
      </resource>
    </resources>
    <plugins>
      <plugin>
        <artifactId>maven-compiler-plugin</artifactId>
        <version>3.3</version>
        <configuration>
          <source>1.8</source>
          <target>1.8</target>
        </configuration>
      </plugin>
      <plugin>
        <artifactId>maven-shade-plugin</artifactId>
        <version>1.6</version>
        <executions>
          <execution>
            <phase>package</phase>
            <goals>
              <goal>shade</goal>
            </goals>
            <configuration>
              <finalName>${project.artifactId}-${project.version}</finalName>
              <transformers>
                <transformer>
                  <mainClass>agis.ps.Main</mainClass>
                </transformer>
              </transformers>
            </configuration>
          </execution>
        </executions>
      </plugin>
    </plugins>
  </build>
  <properties>
    <project.build.sourceEncoding>UTF-8</project.build.sourceEncoding>
  </properties>
</project>
