# Supplementary material for: LRScaf: improving draft genomes using long noisy reads
Source: BMC Genomics. 2019 Dec 9;20:955. doi: 10.1186/s12864-019-6337-2 (PMC6902338; doi:10.1186/s12864-019-6337-2)
Supplement: Supplementary file 3 — Additional file 3. LRScaf (1.1.7). The latest version for LRScaf includes source codes and executable files. [file 12864_2019_6337_MOESM3_ESM.zip › lrscaf-1.1.7/target/maven-status/maven-compiler-plugin/compile/default-compile/createdFiles.lst]

agis\ps\link\LengthAndSeq.class
agis\ps\link\TriadLink.class
agis\ps\util\EdgeBundler.class
agis\ps\file\TriadLinkReader.class
agis\ps\util\MRecordValidator.class
agis\ps\path\InternalNode.class
agis\ps\link\CntFileEncapsulate.class
agis\ps\seqs\Contig.class
agis\ps\align\SequenceAlignment.class
agis\ps\util\GapRecord.class
agis\ps\util\Parameter.class
agis\ps\util\MisassemblyChecker.class
agis\ps\util\Color.class
agis\ps\file\ContigCoverageWriter.class
agis\ps\align\SmithWaterman.class
agis\ps\file\SimilarityCntWriter.class
agis\ps\file\MMReader.class
agis\ps\file\AlignmentFileReader.class
agis\ps\file\TriadLinkWriter.class
agis\ps\util\Strand.class
agis\ps\align\Cell.class
agis\ps\graph\DirectedGraph.class
agis\ps\path\InternalPathComparator.class
agis\ps\path\NodePath.class
agis\ps\util\LinkBuilder.class
agis\ps\file\PBLinkReader.class
agis\ps\link\PBLink.class
agis\ps\file\XMLParser.class
agis\ps\file\SimilarityCntReader.class
agis\ps\file\MM2Reader.class
agis\ps\util\MisassemblyChecker$1.class
agis\ps\file\GapRecordReader.class
agis\ps\util\PathBuilder.class
agis\ps\file\DotGraphFileWriter.class
agis\ps\file\RepeatWriter.class
agis\ps\graph\IUntangler.class
agis\ps\align\NeedlemanWunsch.class
agis\ps\Scaffolder.class
agis\ps\link\Edge.class
agis\ps\file\SamReader.class
agis\ps\file\ScaffoldWriter.class
agis\ps\util\MisassemblyRegion.class
agis\ps\path\InternalPath.class
agis\ps\file\GapRecordWriter.class
agis\ps\file\MisassembliesWriter.class
agis\ps\util\MisassemblyRegionSorter.class
agis\ps\util\RepeatFinder.class
agis\ps\util\MathTool.class
agis\ps\link\TriadLinkComparator.class
agis\ps\seqs\PBGapSeq.class
agis\ps\path\Node.class
agis\ps\file\ContigReader.class
agis\ps\file\M4Reader.class
agis\ps\Main.class
agis\ps\align\DynamicProgramming.class
agis\ps\file\N50Writer.class
agis\ps\link\Link.class
agis\ps\file\LinkWriter.class
agis\ps\link\ByLocOrderComparator.class
agis\ps\link\ILink.class
agis\ps\link\MRecord.class
agis\ps\thread\MRecord2Link.class
agis\ps\file\M5Reader.class
agis\ps\file\ContigMisassemblyWriter.class
agis\ps\path\InternalNode2.class
agis\ps\graph\Graph.class
agis\ps\file\OutputFolderBuilder.class
