# Supplementary material for: LRScaf: improving draft genomes using long noisy reads
Source: BMC Genomics. 2019 Dec 9;20:955. doi: 10.1186/s12864-019-6337-2 (PMC6902338; doi:10.1186/s12864-019-6337-2)
Supplement: Supplementary file 3 — Additional file 3. LRScaf (1.1.7). The latest version for LRScaf includes source codes and executable files. [file 12864_2019_6337_MOESM3_ESM.zip › lrscaf-1.1.7/target/maven-status/maven-compiler-plugin/compile/default-compile/inputFiles.lst]

D:\workspace\agisps\src\agis\ps\file\SimilarityCntWriter.java
D:\workspace\agisps\src\agis\ps\align\SequenceAlignment.java
D:\workspace\agisps\src\agis\ps\file\ScaffoldWriter.java
D:\workspace\agisps\src\agis\ps\Main.java
D:\workspace\agisps\src\agis\ps\file\MisassembliesWriter.java
D:\workspace\agisps\src\agis\ps\path\InternalNode.java
D:\workspace\agisps\src\agis\ps\util\PathBuilder.java
D:\workspace\agisps\src\agis\ps\file\GapRecordReader.java
D:\workspace\agisps\src\agis\ps\link\PBLink.java
D:\workspace\agisps\src\agis\ps\file\AlignmentFileReader.java
D:\workspace\agisps\src\agis\ps\path\InternalPath.java
D:\workspace\agisps\src\agis\ps\util\Parameter.java
D:\workspace\agisps\src\agis\ps\util\RepeatFinder.java
D:\workspace\agisps\src\agis\ps\file\TriadLinkReader.java
D:\workspace\agisps\src\agis\ps\util\Color.java
D:\workspace\agisps\src\agis\ps\file\SamReader.java
D:\workspace\agisps\src\agis\ps\util\MisassemblyRegion.java
D:\workspace\agisps\src\agis\ps\file\ContigMisassemblyWriter.java
D:\workspace\agisps\src\agis\ps\align\NeedlemanWunsch.java
D:\workspace\agisps\src\agis\ps\seqs\PBRead.java
D:\workspace\agisps\src\agis\ps\file\MMReader.java
D:\workspace\agisps\src\agis\ps\link\ILink.java
D:\workspace\agisps\src\agis\ps\util\LinkBuilder.java
D:\workspace\agisps\src\agis\ps\align\DynamicProgramming.java
D:\workspace\agisps\src\agis\ps\file\MM2Reader.java
D:\workspace\agisps\src\agis\ps\util\MRecordValidator.java
D:\workspace\agisps\src\agis\ps\file\ContigReader.java
D:\workspace\agisps\src\agis\ps\file\RepeatWriter.java
D:\workspace\agisps\src\agis\ps\file\M5Reader.java
D:\workspace\agisps\src\agis\ps\thread\MRecord2Link.java
D:\workspace\agisps\src\agis\ps\Scaffolder.java
D:\workspace\agisps\src\agis\ps\seqs\PBGapSeq.java
D:\workspace\agisps\src\agis\ps\util\EdgeBundler.java
D:\workspace\agisps\src\agis\ps\file\OutputFolderBuilder.java
D:\workspace\agisps\src\agis\ps\seqs\Contig.java
D:\workspace\agisps\src\agis\ps\link\TriadLink.java
D:\workspace\agisps\src\agis\ps\graph\Graph.java
D:\workspace\agisps\src\agis\ps\file\XMLParser.java
D:\workspace\agisps\src\agis\ps\path\Node.java
D:\workspace\agisps\src\agis\ps\file\LinkWriter.java
D:\workspace\agisps\src\agis\ps\file\DotGraphFileWriter.java
D:\workspace\agisps\src\agis\ps\link\Edge.java
D:\workspace\agisps\src\agis\ps\util\MisassemblyChecker.java
D:\workspace\agisps\src\agis\ps\file\N50Writer.java
D:\workspace\agisps\src\agis\ps\file\GapRecordWriter.java
D:\workspace\agisps\src\agis\ps\link\TriadLinkComparator.java
D:\workspace\agisps\src\agis\ps\link\CntFileEncapsulate.java
D:\workspace\agisps\src\agis\ps\path\NodePath.java
D:\workspace\agisps\src\agis\ps\link\MRecord.java
D:\workspace\agisps\src\agis\ps\util\GapRecord.java
D:\workspace\agisps\src\agis\ps\link\ByLocOrderComparator.java
D:\workspace\agisps\src\agis\ps\path\InternalNode2.java
D:\workspace\agisps\src\agis\ps\util\MisassemblyRegionSorter.java
D:\workspace\agisps\src\agis\ps\file\SimilarityCntReader.java
D:\workspace\agisps\src\agis\ps\link\Link.java
D:\workspace\agisps\src\agis\ps\util\MathTool.java
D:\workspace\agisps\src\agis\ps\file\ContigCoverageWriter.java
D:\workspace\agisps\src\agis\ps\file\TriadLinkWriter.java
D:\workspace\agisps\src\agis\ps\file\M4Reader.java
D:\workspace\agisps\src\agis\ps\align\SmithWaterman.java
D:\workspace\agisps\src\agis\ps\file\PBReader.java
D:\workspace\agisps\src\agis\ps\util\Strand.java
D:\workspace\agisps\src\agis\ps\file\PBLinkReader.java
D:\workspace\agisps\src\agis\ps\path\InternalPathComparator.java
D:\workspace\agisps\src\agis\ps\align\Cell.java
D:\workspace\agisps\src\agis\ps\graph\DirectedGraph.java
D:\workspace\agisps\src\agis\ps\graph\IUntangler.java
